# Supplementary material for: Emergent Differential Organization of Airway Smooth Muscle Cells on Concave and Convex Tubular Surface
Source: Front Mol Biosci. 2021 Sep 28;8:717771. doi: 10.3389/fmolb.2021.717771 (PMC8505749; doi:10.3389/fmolb.2021.717771)
Supplement: Supplementary file 1 [file Table2.XLSX]

## Sheet: concave100um
X	Y	Slice	DX	DY	Coherency	Energy
23	23	0	-0.1747	0.9846	0.3019	0.0002
53	23	0	-0.9984	-0.0561	0.3713	0.0003
83	23	0	-0.9903	-0.1387	0.607	0.0004
113	23	0	-0.9998	-0.0179	0.8568	0.0003
143	23	0	-1	0.0012	0.9097	0.0002
173	23	0	-1	0.0037	0.8373	0.0003
203	23	0	-1	0.0019	0.8861	0.0003
233	23	0	-1	0.0013	0.9305	0.0003
263	23	0	-1	-0.003	0.9215	0.0003
293	23	0	-0.9996	-0.0292	0.8122	0.0003
323	23	0	-1	-0.0046	0.7439	0.0003
353	23	0	-1	0	0.9052	0.0003
383	23	0	-1	-0.0035	0.9282	0.0003
413	23	0	-1	0.001	0.9012	0.0003
443	23	0	-1	0.0012	0.9201	0.0003
473	23	0	-1	-0.002	0.9487	0.0003
503	23	0	-1	0	0.9548	0.0003
533	23	0	-1	-0.0012	0.9534	0.0003
563	23	0	-1	-0.0018	0.9518	0.0003
593	23	0	-1	-0.0058	0.9466	0.0003
623	23	0	-1	-0.0097	0.9529	0.0003
653	23	0	-1	-0.0077	0.9566	0.0003
683	23	0	-1	-0.0051	0.9185	0.0003
713	23	0	-1	-0.0019	0.8655	0.0003
743	23	0	-1	-0.0013	0.9287	0.0003
773	23	0	-1	-0.0003	0.9494	0.0003
803	23	0	-1	0.0048	0.9415	0.0003
833	23	0	-1	0.0019	0.9442	0.0003
863	23	0	-1	-0.003	0.9465	0.0003
893	23	0	-1	-0.0067	0.9501	0.0003
923	23	0	-1	-0.005	0.9522	0.0003
953	23	0	-1	-0.0049	0.943	0.0003
983	23	0	-1	-0.0057	0.9429	0.0003
1013	23	0	-1	-0.0042	0.9311	0.0003
1043	23	0	-1	-0.0004	0.9375	0.0003
1073	23	0	-1	0.0021	0.9447	0.0003
1103	23	0	-1	-0.0012	0.9412	0.0003
1133	23	0	-1	-0.0035	0.9349	0.0003
1163	23	0	-1	-0.0045	0.9309	0.0002
1193	23	0	-1	-0.0066	0.9378	0.0003
1223	23	0	-1	-0.0086	0.9439	0.0002
1253	23	0	-1	-0.0074	0.9454	0.0003
1283	23	0	-1	-0.0071	0.9542	0.0003
1313	23	0	-1	-0.0059	0.9485	0.0003
1343	23	0	-1	-0.0075	0.9355	0.0003
1373	23	0	-1	-0.0032	0.939	0.0003
1403	23	0	-1	0.0018	0.9342	0.0003
1433	23	0	-1	0.0022	0.9272	0.0003
1463	23	0	-1	-0.0081	0.8252	0.0003
1493	23	0	-1	-0.0042	0.8973	0.0003
1523	23	0	-1	-0.0032	0.9245	0.0002
1553	23	0	-1	-0.0029	0.9117	0.0002
1583	23	0	-1	0.0035	0.937	0.0002
1613	23	0	-1	0.0019	0.9182	0.0002
1643	23	0	-1	0.0043	0.9092	0.0002
1673	23	0	-1	0.0065	0.907	0.0002
1703	23	0	-1	0.0055	0.9245	0.0002
1733	23	0	-1	0.0034	0.9189	0.0002
1763	23	0	-1	0.0066	0.9162	0.0002
1793	23	0	-1	0.0095	0.8619	0.0002
1823	23	0	-0.9993	0.0361	0.7108	0.0003
1853	23	0	-0.9998	0.0207	0.7996	0.0002
1883	23	0	-1	-0.0039	0.8455	0.0002
1913	23	0	-0.9999	-0.0113	0.8268	0.0003
1943	23	0	-0.9998	-0.021	0.7999	0.0002
23	53	0	-0.0858	0.9963	0.737	0.0043
53	53	0	-0.1743	-0.9847	0.0816	0.0047
83	53	0	-0.9701	-0.2427	0.4533	0.0043
113	53	0	-0.9995	-0.0314	0.7464	0.0023
143	53	0	-1	0.0079	0.8153	0.002
173	53	0	-0.998	0.0627	0.4976	0.0028
203	53	0	-0.9997	0.0239	0.6819	0.0024
233	53	0	-1	0.0021	0.8421	0.0021
263	53	0	-0.9999	-0.0136	0.7656	0.0024
293	53	0	-0.9878	-0.1555	0.5478	0.0049
323	53	0	-1	-0.0068	0.4082	0.0063
353	53	0	-0.9998	0.0202	0.7452	0.0025
383	53	0	-1	0.0023	0.8472	0.0023
413	53	0	-0.9999	0.0141	0.803	0.0023
443	53	0	-0.9999	0.0124	0.8525	0.0023
473	53	0	-1	0.0002	0.9156	0.0023
503	53	0	-1	0.0006	0.9303	0.0023
533	53	0	-1	0.0005	0.9285	0.0024
563	53	0	-1	-0.0041	0.9232	0.0023
593	53	0	-1	-0.0075	0.8986	0.0023
623	53	0	-1	-0.0077	0.9249	0.0024
653	53	0	-1	-0.0062	0.9325	0.0025
683	53	0	-1	0.0006	0.845	0.0029
713	53	0	-1	-0.0099	0.798	0.0031
743	53	0	-1	-0.0038	0.9119	0.0026
773	53	0	-1	-0.0029	0.9322	0.0026
803	53	0	-1	0.0047	0.8623	0.0026
833	53	0	-1	0.0015	0.8992	0.0025
863	53	0	-1	-0.0024	0.9361	0.0024
893	53	0	-1	-0.007	0.9534	0.0024
923	53	0	-1	-0.0051	0.9461	0.0024
953	53	0	-1	-0.0014	0.909	0.0024
983	53	0	-1	-0.0047	0.9053	0.0026
1013	53	0	-0.9999	0.0135	0.7963	0.0031
1043	53	0	-1	-0.0062	0.7941	0.0033
1073	53	0	-1	0	0.8999	0.0027
1103	53	0	-1	-0.0054	0.8905	0.0026
1133	53	0	-1	-0.0063	0.8773	0.0025
1163	53	0	-1	-0.0055	0.8912	0.0025
1193	53	0	-1	-0.0052	0.8805	0.0025
1223	53	0	-1	-0.008	0.9227	0.0024
1253	53	0	-1	-0.0067	0.935	0.0025
1283	53	0	-1	-0.0059	0.9502	0.0025
1313	53	0	-1	-0.0048	0.9418	0.0027
1343	53	0	-0.9999	-0.0153	0.926	0.003
1373	53	0	-1	0.0044	0.8936	0.003
1403	53	0	-0.9997	0.0262	0.8633	0.003
1433	53	0	-1	0.0024	0.9076	0.0027
1463	53	0	-0.9998	-0.0218	0.7638	0.0029
1493	53	0	-1	-0.0096	0.848	0.0027
1523	53	0	-1	-0.0069	0.8987	0.0025
1553	53	0	-1	-0.0074	0.8802	0.0025
1583	53	0	-1	0.0029	0.9115	0.0023
1613	53	0	-1	-0.0033	0.8774	0.0024
1643	53	0	-1	0.009	0.8541	0.0024
1673	53	0	-0.9999	0.0167	0.8559	0.0023
1703	53	0	-0.9999	0.0102	0.8827	0.0024
1733	53	0	-1	-0.0069	0.8745	0.0023
1763	53	0	-1	0.0017	0.8967	0.002
1793	53	0	-0.9995	0.0301	0.7521	0.0023
1823	53	0	-0.99	0.1408	0.4454	0.0045
1853	53	0	-0.9981	0.0621	0.6058	0.0029
1883	53	0	-1	-0.0066	0.7708	0.0023
1913	53	0	-1	-0.0084	0.745	0.0036
1943	53	0	-0.9998	-0.0221	0.6564	0.0032
23	83	0	-0.0561	0.9984	0.9248	0.0377
53	83	0	-0.0506	0.9987	0.6016	0.0259
83	83	0	-0.9759	-0.2183	0.1907	0.0118
113	83	0	-0.9999	-0.0167	0.6205	0.0062
143	83	0	-0.9994	0.0342	0.5183	0.0065
173	83	0	-0.8239	0.5668	0.1896	0.0154
203	83	0	-0.9641	0.2656	0.2955	0.01
233	83	0	-0.9999	0.0157	0.5209	0.0072
263	83	0	-1	-0.0017	0.348	0.0113
293	83	0	-0.9526	-0.3041	0.4542	0.0334
323	83	0	-0.9993	-0.0369	0.3284	0.0462
353	83	0	-0.9977	0.0677	0.4844	0.011
383	83	0	-0.9999	0.0114	0.6	0.0064
413	83	0	-0.9996	0.027	0.5247	0.007
443	83	0	-0.9994	0.0339	0.6147	0.0063
473	83	0	-1	0.0007	0.7261	0.0053
503	83	0	-0.9999	0.0131	0.7178	0.0058
533	83	0	-1	-0.0007	0.6976	0.007
563	83	0	-0.9996	-0.0296	0.5464	0.0074
593	83	0	-0.9999	-0.0128	0.2662	0.0093
623	83	0	-1	-0.0028	0.6322	0.0066
653	83	0	-1	0.0011	0.711	0.0064
683	83	0	-0.9993	0.037	0.5422	0.012
713	83	0	-1	-0.0007	0.5587	0.0128
743	83	0	-0.9999	-0.0146	0.6746	0.0075
773	83	0	-0.9998	-0.0191	0.6747	0.007
803	83	0	-0.9997	0.024	0.2984	0.0099
833	83	0	-1	0.0054	0.5004	0.0078
863	83	0	-1	0.0019	0.7447	0.0059
893	83	0	-0.9999	-0.0111	0.8203	0.0053
923	83	0	-1	-0.0059	0.7651	0.0055
953	83	0	-1	0.0071	0.6171	0.0073
983	83	0	-0.9998	-0.0221	0.5009	0.0113
1013	83	0	-0.975	0.2221	0.2024	0.0317
1043	83	0	-0.9992	-0.0404	0.2142	0.0368
1073	83	0	-0.9999	0.0122	0.5283	0.0137
1103	83	0	-0.9998	-0.019	0.6244	0.0137
1133	83	0	-0.999	-0.0447	0.4522	0.0092
1163	83	0	-1	0.0017	0.5516	0.0075
1193	83	0	-1	0.008	0.4982	0.0081
1223	83	0	-1	-0.0042	0.6372	0.0066
1253	83	0	-0.9999	-0.0103	0.7169	0.0063
1283	83	0	-1	-0.0087	0.7664	0.006
1313	83	0	-1	-0.0065	0.7547	0.0072
1343	83	0	-0.9988	-0.0485	0.7742	0.0103
1373	83	0	-0.9984	0.0567	0.6491	0.0116
1403	83	0	-0.9773	0.212	0.544	0.0127
1433	83	0	-0.9996	0.0281	0.6628	0.0084
1463	83	0	-0.9998	-0.0185	0.6627	0.0068
1493	83	0	-1	-0.0095	0.6071	0.0066
1523	83	0	-0.9999	-0.017	0.6634	0.0062
1553	83	0	-1	-0.0055	0.684	0.0059
1583	83	0	-0.9999	0.0144	0.6984	0.0057
1613	83	0	-0.9998	0.0189	0.7129	0.0059
1643	83	0	-0.999	0.0439	0.6591	0.0065
1673	83	0	-0.9983	0.0588	0.6409	0.0073
1703	83	0	-0.9999	-0.0152	0.6329	0.0113
1733	83	0	-0.9926	-0.1213	0.5791	0.0111
1763	83	0	-0.9984	-0.0569	0.5971	0.0068
1793	83	0	-0.9832	0.1826	0.4642	0.0113
1823	83	0	-0.9104	0.4138	0.3751	0.0349
1853	83	0	-0.9706	0.2407	0.4035	0.0134
1883	83	0	-0.9999	0.0106	0.6607	0.0064
1913	83	0	-1	0.0065	0.6489	0.0109
1943	83	0	-0.9997	-0.0258	0.4924	0.01
23	113	0	-0.0394	0.9992	0.9642	0.114
53	113	0	-0.0472	0.9989	0.8184	0.0616
83	113	0	-0.485	0.8745	0.0468	0.0128
113	113	0	-0.9993	-0.0372	0.3725	0.0075
143	113	0	-0.9973	0.074	0.2176	0.0109
173	113	0	-0.9711	0.2387	0.1346	0.0501
203	113	0	-0.973	0.2306	0.1946	0.0367
233	113	0	-0.9966	0.0828	0.247	0.012
263	113	0	-0.9693	0.246	0.1229	0.0183
293	113	0	-0.9857	-0.1683	0.2382	0.0446
323	113	0	-0.9994	0.0344	0.3779	0.0839
353	113	0	-0.9994	0.0333	0.3515	0.0495
383	113	0	-0.9966	-0.0819	0.3287	0.0154
413	113	0	-0.9991	0.043	0.1293	0.0174
443	113	0	-0.9965	0.0842	0.2208	0.0127
473	113	0	-1	0.0061	0.3987	0.0087
503	113	0	-0.999	0.0438	0.2762	0.0149
533	113	0	-0.9816	-0.191	0.3248	0.0251
563	113	0	-0.8492	-0.5281	0.1074	0.0394
593	113	0	-0.0237	-0.9997	0.294	0.0691
623	113	0	-0.8352	-0.55	0.0048	0.0205
653	113	0	-0.9997	-0.0234	0.4048	0.0094
683	113	0	-1	0.007	0.3636	0.0202
713	113	0	-0.9959	0.0899	0.4162	0.0263
743	113	0	-0.999	-0.0457	0.4682	0.0313
773	113	0	-0.996	-0.0896	0.3784	0.0206
803	113	0	-0.217	0.9762	0.1028	0.0215
833	113	0	-0.9963	0.0857	0.1269	0.0143
863	113	0	-0.9999	0.0164	0.4273	0.0089
893	113	0	-1	-0.0054	0.4995	0.0073
923	113	0	-0.9997	0.0226	0.305	0.0094
953	113	0	-0.9985	0.0553	0.1538	0.0239
983	113	0	-0.9979	-0.064	0.2134	0.0532
1013	113	0	-0.2206	-0.9754	0.0181	0.1966
1043	113	0	-0.9805	0.1964	0.063	0.2483
1073	113	0	-0.9966	0.082	0.2744	0.095
1103	113	0	-1	0.0036	0.3679	0.0849
1133	113	0	-0.9814	-0.192	0.1067	0.0284
1163	113	0	-0.9927	0.1202	0.1996	0.0116
1193	113	0	-0.9974	0.0726	0.1117	0.0138
1223	113	0	-0.9944	0.1061	0.1487	0.0114
1253	113	0	-0.9998	0.0179	0.1271	0.0133
1283	113	0	-0.9987	-0.0506	0.3128	0.01
1313	113	0	-0.9996	-0.0278	0.3284	0.0117
1343	113	0	-0.996	-0.0898	0.3542	0.0151
1373	113	0	-0.9947	0.1032	0.2698	0.0186
1403	113	0	-0.9361	0.3516	0.4352	0.0259
1433	113	0	-0.9979	0.0653	0.3805	0.0162
1463	113	0	-0.9986	-0.0526	0.3765	0.0095
1493	113	0	-0.9965	-0.0835	0.2588	0.0095
1523	113	0	-0.9986	-0.0522	0.1635	0.0118
1553	113	0	-0.9995	-0.0324	0.2463	0.0113
1583	113	0	-0.9926	0.1218	0.3414	0.0094
1613	113	0	-0.9835	0.181	0.4032	0.0113
1643	113	0	-0.9856	0.1692	0.323	0.0151
1673	113	0	-0.9929	0.1192	0.3213	0.022
1703	113	0	-0.9929	-0.1192	0.3922	0.0361
1733	113	0	-0.9586	-0.2847	0.4205	0.0405
1763	113	0	-0.9731	-0.2304	0.3208	0.0167
1793	113	0	-0.9743	0.2251	0.3876	0.0172
1823	113	0	-0.9162	0.4006	0.4731	0.044
1853	113	0	-0.9682	0.2502	0.4254	0.0177
1883	113	0	-0.9997	0.0261	0.4679	0.0107
1913	113	0	-0.9995	-0.0305	0.4184	0.0087
1943	113	0	-0.9908	-0.1353	0.2856	0.009
23	143	0	-0.0195	0.9998	0.9622	0.1242
53	143	0	-0.0226	0.9997	0.8285	0.061
83	143	0	-0.9988	-0.0487	0.1191	0.0239
113	143	0	-0.995	-0.0997	0.2579	0.0162
143	143	0	-0.9967	-0.0808	0.1946	0.0126
173	143	0	-0.9894	-0.1454	0.1267	0.0586
203	143	0	-0.9539	0.3003	0.0881	0.0449
233	143	0	-0.9755	0.2198	0.0926	0.0139
263	143	0	-0.9965	0.084	0.1438	0.0256
293	143	0	-0.9881	0.1536	0.1349	0.051
323	143	0	-0.9838	0.1792	0.2321	0.1182
353	143	0	-0.9338	0.3578	0.1074	0.1185
383	143	0	-0.9874	-0.158	0.1192	0.0361
413	143	0	-0.9933	-0.1153	0.102	0.0134
443	143	0	-0.9996	-0.0288	0.2398	0.0109
473	143	0	-0.9997	-0.0263	0.2902	0.0185
503	143	0	-1	-0.0065	0.1544	0.0356
533	143	0	-0.9263	-0.3768	0.2968	0.0367
563	143	0	-0.8327	-0.5538	0.1536	0.0487
593	143	0	-0.0047	-1	0.225	0.077
623	143	0	-0.9492	0.3148	0.1051	0.0267
653	143	0	-0.9999	0.0147	0.4163	0.0107
683	143	0	-0.9998	-0.0211	0.3367	0.0109
713	143	0	-0.9998	-0.0186	0.3024	0.0304
743	143	0	-0.9908	-0.1354	0.3801	0.0798
773	143	0	-0.9958	-0.092	0.362	0.0423
803	143	0	-1	-0.0019	0.1694	0.0109
833	143	0	-0.9915	-0.1298	0.1138	0.0104
863	143	0	-0.9999	-0.0166	0.2597	0.0086
893	143	0	-0.9999	0.0145	0.3761	0.0075
923	143	0	-0.999	0.0458	0.2231	0.0095
953	143	0	-0.9913	0.1317	0.1224	0.0222
983	143	0	-0.9999	0.0137	0.2592	0.0393
1013	143	0	-0.9105	-0.4135	0.1376	0.1093
1043	143	0	-0.9738	0.2275	0.1885	0.2002
1073	143	0	-0.9872	0.1594	0.1654	0.1582
1103	143	0	-0.9714	0.2375	0.2152	0.1129
1133	143	0	-0.8142	0.5806	0.1544	0.0277
1163	143	0	-0.9978	0.0661	0.1852	0.0099
1193	143	0	-0.9897	-0.1432	0.1961	0.0092
1223	143	0	-0.9937	0.112	0.1403	0.0102
1253	143	0	-0.9931	-0.1169	0.1223	0.0168
1283	143	0	-0.9857	-0.1685	0.2016	0.0193
1313	143	0	-0.9999	-0.0133	0.2992	0.0368
1343	143	0	-0.9997	0.024	0.238	0.0295
1373	143	0	-0.5843	-0.8115	0.0539	0.0179
1403	143	0	-0.9944	-0.1058	0.1787	0.0183
1433	143	0	-0.9838	-0.1794	0.1883	0.0206
1463	143	0	-0.9979	-0.0644	0.1487	0.0119
1493	143	0	-0.9988	-0.0493	0.1166	0.013
1523	143	0	-0.9988	0.0498	0.1375	0.0251
1553	143	0	-0.9333	-0.3591	0.2744	0.0318
1583	143	0	-0.9992	-0.0395	0.1499	0.0124
1613	143	0	-0.9784	0.2069	0.1429	0.0126
1643	143	0	-0.9291	-0.3698	0.1016	0.0295
1673	143	0	-0.9978	-0.066	0.1919	0.0527
1703	143	0	-0.9848	-0.1735	0.3371	0.041
1733	143	0	-0.9771	-0.213	0.4157	0.0452
1763	143	0	-0.9981	-0.0622	0.2389	0.0183
1793	143	0	-0.9952	0.0978	0.1284	0.0192
1823	143	0	-0.9745	0.2243	0.2292	0.0189
1853	143	0	-0.9862	0.1656	0.3268	0.0134
1883	143	0	-0.9805	0.1965	0.1605	0.0165
1913	143	0	-0.9773	0.2117	0.1408	0.0094
1943	143	0	-0.506	0.8625	0.1455	0.0098
23	173	0	-0.0023	-1	0.9051	0.0479
53	173	0	-0.0006	1	0.602	0.0248
83	173	0	-0.9999	-0.0102	0.2385	0.0156
113	173	0	-0.9978	-0.0669	0.2531	0.0138
143	173	0	-0.9953	-0.0966	0.345	0.0085
173	173	0	-0.9903	-0.1392	0.2884	0.0116
203	173	0	-0.9999	0.012	0.3376	0.0092
233	173	0	-1	-0.0074	0.4154	0.0076
263	173	0	-0.9995	-0.0324	0.1805	0.0241
293	173	0	-0.9985	0.0545	0.0798	0.0379
323	173	0	-0.9948	0.1019	0.1505	0.0519
353	173	0	-0.7694	0.6387	0.1226	0.0552
383	173	0	-0.9985	-0.0541	0.0741	0.0324
413	173	0	-0.9993	-0.0371	0.3971	0.008
443	173	0	-0.998	-0.0627	0.4282	0.0096
473	173	0	-0.9943	-0.1066	0.3378	0.0236
503	173	0	-1	-0.0064	0.2484	0.0314
533	173	0	-0.9925	-0.1223	0.3996	0.012
563	173	0	-0.9973	-0.0729	0.4297	0.0111
593	173	0	-0.9959	0.0909	0.2616	0.0152
623	173	0	-0.9926	0.1215	0.4844	0.0145
653	173	0	-0.9928	0.1197	0.4262	0.013
683	173	0	-0.9813	0.1927	0.2172	0.0177
713	173	0	-0.9865	-0.1638	0.3362	0.0199
743	173	0	-0.9771	-0.2126	0.4184	0.0403
773	173	0	-0.9947	-0.1024	0.4471	0.0271
803	173	0	-0.9997	-0.0263	0.5551	0.0076
833	173	0	-0.9996	-0.0277	0.4609	0.0071
863	173	0	-0.9999	-0.0132	0.5415	0.0064
893	173	0	-1	0.005	0.581	0.0064
923	173	0	-0.9999	0.0115	0.5073	0.0072
953	173	0	-1	-0.0056	0.4665	0.0077
983	173	0	-1	0.0048	0.4951	0.0087
1013	173	0	-0.9782	-0.2078	0.2701	0.0176
1043	173	0	-0.9934	-0.1146	0.2215	0.0527
1073	173	0	-0.9988	0.0489	0.2683	0.0596
1103	173	0	-0.9901	0.1403	0.3159	0.0309
1133	173	0	-0.9956	0.0935	0.3911	0.0097
1163	173	0	-0.9996	-0.0268	0.3025	0.0113
1193	173	0	-0.9951	-0.099	0.3645	0.0108
1223	173	0	-0.999	-0.0449	0.3597	0.0117
1253	173	0	-0.9842	-0.1768	0.3316	0.027
1283	173	0	-0.9879	-0.1553	0.2917	0.03
1313	173	0	-0.9955	-0.095	0.2654	0.0527
1343	173	0	-0.9981	-0.0609	0.2984	0.0358
1373	173	0	-0.9987	-0.0516	0.3286	0.0098
1403	173	0	-0.9927	-0.1209	0.4248	0.0098
1433	173	0	-0.9976	-0.0686	0.4151	0.0113
1463	173	0	-0.9969	-0.0785	0.3058	0.0129
1493	173	0	-0.9667	-0.2557	0.22	0.0301
1523	173	0	-0.9837	-0.1798	0.1647	0.0356
1553	173	0	-0.9446	-0.3283	0.3128	0.039
1583	173	0	-0.9858	-0.168	0.3777	0.011
1613	173	0	-0.9781	-0.2083	0.3089	0.0089
1643	173	0	-0.9138	-0.4062	0.331	0.0181
1673	173	0	-0.9791	-0.2033	0.3574	0.0286
1703	173	0	-0.9967	-0.0814	0.4696	0.0159
1733	173	0	-0.9998	-0.0191	0.5079	0.0145
1763	173	0	-0.9919	0.1271	0.2926	0.0142
1793	173	0	-0.8979	0.4401	0.1302	0.0358
1823	173	0	-0.9869	0.1615	0.1725	0.0179
1853	173	0	-0.9427	0.3337	0.1813	0.0154
1883	173	0	-0.609	0.7932	0.1419	0.0359
1913	173	0	-0.9515	0.3077	0.1869	0.015
1943	173	0	-0.9605	0.2783	0.2827	0.0075
23	203	0	-0.0176	-0.9998	0.7845	0.0064
53	203	0	-0.0578	0.9983	0.1605	0.0045
83	203	0	-0.9987	0.0511	0.3894	0.0031
113	203	0	-0.9974	-0.072	0.2691	0.0034
143	203	0	-0.9978	-0.0661	0.3625	0.0024
173	203	0	-0.9995	-0.0306	0.545	0.0018
203	203	0	-0.9999	-0.0146	0.6996	0.0016
233	203	0	-1	-0.0089	0.6983	0.0016
263	203	0	-1	0.0063	0.3132	0.0037
293	203	0	-0.9724	0.2331	0.1247	0.0074
323	203	0	-0.9966	0.0826	0.2074	0.0063
353	203	0	-0.9861	0.1664	0.1978	0.0054
383	203	0	-1	-0.0075	0.1793	0.0053
413	203	0	-0.9999	-0.0158	0.5967	0.0021
443	203	0	-0.9993	-0.0369	0.4403	0.0033
473	203	0	-0.9951	-0.0984	0.3884	0.0054
503	203	0	-0.9999	0.0145	0.415	0.005
533	203	0	-1	-0.0027	0.6546	0.0022
563	203	0	-1	0.006	0.6453	0.0022
593	203	0	-0.9998	-0.0211	0.5426	0.0027
623	203	0	-0.998	0.0626	0.5543	0.0032
653	203	0	-0.8104	0.5858	0.1862	0.0053
683	203	0	-0.3203	0.9473	0.2402	0.012
713	203	0	-0.9926	-0.1215	0.17	0.0066
743	203	0	-0.9908	-0.1353	0.5186	0.0055
773	203	0	-0.9982	-0.0594	0.5775	0.0046
803	203	0	-1	-0.0068	0.7512	0.0021
833	203	0	-1	-0.0091	0.7499	0.002
863	203	0	-1	-0.0095	0.7284	0.0021
893	203	0	-1	-0.0055	0.6767	0.0023
923	203	0	-1	-0.0022	0.649	0.0024
953	203	0	-1	-0.0092	0.7499	0.0021
983	203	0	-1	-0.0084	0.7617	0.0021
1013	203	0	-0.995	-0.0999	0.5467	0.0032
1043	203	0	-0.9695	-0.2451	0.4837	0.0076
1073	203	0	-0.9999	-0.0144	0.5093	0.0079
1103	203	0	-0.9976	0.069	0.5905	0.0036
1133	203	0	-1	-0.0076	0.6654	0.0025
1163	203	0	-0.9984	-0.0568	0.3402	0.005
1193	203	0	-0.9953	-0.0968	0.3953	0.0053
1223	203	0	-0.9984	-0.0559	0.5005	0.0039
1253	203	0	-0.9905	-0.1376	0.4107	0.0072
1283	203	0	-0.9939	-0.1099	0.4279	0.0067
1313	203	0	-0.9898	-0.1426	0.3559	0.0106
1343	203	0	-0.9953	-0.0973	0.4018	0.0071
1373	203	0	-0.9998	-0.0211	0.622	0.003
1403	203	0	-0.9999	-0.0115	0.7229	0.0025
1433	203	0	-1	-0.008	0.7377	0.0025
1463	203	0	-0.9947	-0.1027	0.438	0.0046
1493	203	0	-0.9675	-0.2529	0.2964	0.0102
1523	203	0	-0.9837	-0.1798	0.368	0.0073
1553	203	0	-0.9917	-0.1284	0.456	0.0067
1583	203	0	-0.9992	-0.0398	0.6397	0.0031
1613	203	0	-0.9994	-0.0341	0.6815	0.0027
1643	203	0	-0.9975	-0.0711	0.6311	0.0039
1673	203	0	-0.9967	-0.0818	0.6351	0.0042
1703	203	0	-0.9999	-0.0125	0.7346	0.003
1733	203	0	-1	-0.0046	0.6968	0.0031
1763	203	0	-0.9992	0.0396	0.4882	0.0042
1793	203	0	-0.9327	0.3606	0.2056	0.0093
1823	203	0	-0.9848	0.174	0.3274	0.0057
1853	203	0	-0.9716	0.2368	0.3031	0.0069
1883	203	0	-0.8661	0.4999	0.1719	0.0109
1913	203	0	-0.9922	0.1244	0.4077	0.0047
1943	203	0	-0.9956	0.0937	0.6497	0.0028
23	233	0	-0.0668	0.9978	0.697	0.0012
53	233	0	-0.9675	0.2527	0.0121	0.0008
83	233	0	-0.9962	-0.0875	0.3501	0.0006
113	233	0	-0.9998	-0.0187	0.5789	0.0005
143	233	0	-1	-0.0017	0.7164	0.0004
173	233	0	-1	-0.0068	0.8043	0.0004
203	233	0	-1	-0.0048	0.8154	0.0004
233	233	0	-0.9999	0.0144	0.748	0.0004
263	233	0	-0.9989	0.0461	0.5217	0.0006
293	233	0	-0.9995	0.0311	0.4908	0.0007
323	233	0	-0.9999	0.0119	0.5824	0.0006
353	233	0	-0.9999	0.0109	0.6343	0.0005
383	233	0	-1	0.004	0.562	0.0006
413	233	0	-1	-0.0016	0.7742	0.0005
443	233	0	-1	-0.0041	0.6557	0.0007
473	233	0	-1	-0.0083	0.5596	0.0008
503	233	0	-1	-0.0012	0.5395	0.0007
533	233	0	-1	-0.0025	0.6364	0.0006
563	233	0	-1	-0.0003	0.7755	0.0005
593	233	0	-1	-0.007	0.7807	0.0005
623	233	0	-1	0.0037	0.7741	0.0005
653	233	0	-0.9925	0.1222	0.3071	0.0007
683	233	0	-0.4626	0.8866	0.1466	0.0013
713	233	0	-0.9999	0.0143	0.3782	0.0009
743	233	0	-0.9996	-0.0271	0.6515	0.0007
773	233	0	-0.9993	-0.0368	0.619	0.0007
803	233	0	-0.9988	-0.0488	0.5497	0.0012
833	233	0	-0.999	0.0439	0.6346	0.0007
863	233	0	-0.9999	-0.0152	0.7021	0.0006
893	233	0	-0.9997	0.0238	0.6322	0.0007
923	233	0	-0.9997	0.0233	0.6939	0.0006
953	233	0	-0.9999	-0.0146	0.7468	0.0005
983	233	0	-1	0.0012	0.7802	0.0005
1013	233	0	-1	-0.0056	0.6481	0.0007
1043	233	0	-0.9981	-0.0611	0.5957	0.0008
1073	233	0	-1	-0.0049	0.6867	0.0007
1103	233	0	-0.9996	0.0273	0.597	0.0007
1133	233	0	-0.9996	-0.03	0.6402	0.0007
1163	233	0	-0.9995	-0.0315	0.5716	0.0008
1193	233	0	-0.9993	-0.0369	0.533	0.0008
1223	233	0	-0.9995	-0.0312	0.6126	0.0007
1253	233	0	-0.9999	-0.012	0.5913	0.0008
1283	233	0	-0.9984	0.0571	0.5309	0.001
1313	233	0	-0.9995	-0.0331	0.5429	0.0012
1343	233	0	-0.9998	-0.0188	0.6869	0.0008
1373	233	0	-0.9999	-0.0136	0.7245	0.0006
1403	233	0	-0.9993	-0.0371	0.5844	0.0008
1433	233	0	-0.9972	-0.0744	0.4184	0.0014
1463	233	0	-1	-0.0085	0.4799	0.0012
1493	233	0	-0.9978	-0.0669	0.5411	0.001
1523	233	0	-0.9994	-0.0337	0.5455	0.0009
1553	233	0	-0.9991	-0.0435	0.5662	0.0009
1583	233	0	-0.9999	-0.0171	0.7722	0.0006
1613	233	0	-0.9955	-0.0945	0.5785	0.001
1643	233	0	-0.9981	-0.0619	0.5308	0.0012
1673	233	0	-0.9989	0.0464	0.5358	0.001
1703	233	0	-0.9984	0.0572	0.5842	0.001
1733	233	0	-0.9976	-0.0694	0.5414	0.001
1763	233	0	-0.9995	-0.0324	0.574	0.001
1793	233	0	-0.9947	0.1031	0.4654	0.0012
1823	233	0	-0.9978	0.0658	0.563	0.001
1853	233	0	-0.9969	0.0788	0.5637	0.001
1883	233	0	-0.997	0.0772	0.5324	0.0011
1913	233	0	-0.9995	0.0319	0.6491	0.0009
1943	233	0	-1	-0.0025	0.7152	0.0007
23	263	0	-0.0712	0.9975	0.8678	0.0162
53	263	0	-0.058	0.9983	0.4166	0.0068
83	263	0	-0.2167	-0.9762	0.165	0.0048
113	263	0	-0.9999	0.0125	0.4542	0.0032
143	263	0	-1	0.0056	0.6994	0.0024
173	263	0	-1	-0.0059	0.7215	0.0024
203	263	0	-1	-0.0005	0.7167	0.0024
233	263	0	-0.9919	0.1273	0.3756	0.0041
263	263	0	-0.9244	0.3814	0.1569	0.0085
293	263	0	-1	-0.0028	0.4256	0.0041
323	263	0	-0.9997	0.0247	0.6133	0.0031
353	263	0	-0.9934	0.115	0.7173	0.0029
383	263	0	-0.997	0.0769	0.7316	0.0026
413	263	0	-1	0.0028	0.699	0.0025
443	263	0	-0.9987	-0.0508	0.5228	0.0058
473	263	0	-0.9974	-0.0717	0.3746	0.0091
503	263	0	-0.9992	0.0403	0.1635	0.0061
533	263	0	-0.9998	0.0176	0.2324	0.0049
563	263	0	-0.9999	0.0151	0.5466	0.0028
593	263	0	-0.9999	0.0116	0.6802	0.0026
623	263	0	-1	-0.0037	0.702	0.0025
653	263	0	-1	-0.0082	0.708	0.0023
683	263	0	-1	0.005	0.5771	0.0028
713	263	0	-1	0	0.4618	0.0034
743	263	0	-1	-0.0096	0.5746	0.0027
773	263	0	-0.9998	-0.0192	0.324	0.0059
803	263	0	-0.9996	-0.0297	0.3971	0.0126
833	263	0	-0.992	0.1263	0.3955	0.0059
863	263	0	-0.9992	0.039	0.5458	0.0028
893	263	0	-0.9998	0.0219	0.7064	0.0024
923	263	0	-1	-0.0015	0.6719	0.0023
953	263	0	-0.9999	-0.0109	0.5187	0.0028
983	263	0	-0.997	0.0771	0.3488	0.0038
1013	263	0	-0.9922	0.1246	0.1578	0.0099
1043	263	0	-0.9952	0.0978	0.2016	0.0062
1073	263	0	-0.9841	0.1779	0.2587	0.0048
1103	263	0	-0.8608	0.509	0.044	0.0107
1133	263	0	-0.985	-0.1728	0.159	0.01
1163	263	0	-0.9993	-0.0377	0.4953	0.0029
1193	263	0	-0.9993	-0.0363	0.3106	0.0035
1223	263	0	-0.8379	-0.5458	0.0787	0.0066
1253	263	0	-0.8681	0.4964	0.0594	0.0079
1283	263	0	-0.7339	0.6793	0.265	0.0102
1313	263	0	-0.939	0.3438	0.1994	0.0064
1343	263	0	-1	-0.0005	0.5457	0.0026
1373	263	0	-0.9966	-0.0825	0.3742	0.0032
1403	263	0	-0.9822	-0.1878	0.3982	0.0041
1433	263	0	-0.9908	-0.1354	0.3393	0.0106
1463	263	0	-0.9999	-0.0121	0.3135	0.0099
1493	263	0	-0.9974	-0.0715	0.3247	0.0065
1523	263	0	-0.9751	-0.2216	0.1186	0.0085
1553	263	0	-0.9547	-0.2975	0.1076	0.008
1583	263	0	-0.9999	-0.0166	0.3872	0.0034
1613	263	0	-0.9716	-0.2365	0.2064	0.0109
1643	263	0	-0.9727	-0.2319	0.2254	0.0102
1673	263	0	-0.9472	0.3206	0.2256	0.0108
1703	263	0	-0.9214	0.3887	0.2651	0.0114
1733	263	0	-0.951	-0.3092	0.2961	0.0095
1763	263	0	-0.9935	-0.1142	0.2729	0.0079
1793	263	0	-0.8707	0.4918	0.2149	0.0128
1823	263	0	-0.9875	0.1579	0.3143	0.0112
1853	263	0	-0.9944	0.1052	0.5201	0.0034
1883	263	0	-0.9887	0.1502	0.4018	0.0046
1913	263	0	-0.9943	0.1066	0.3036	0.0056
1943	263	0	-0.9791	-0.2034	0.3071	0.0037
23	293	0	-0.05	0.9987	0.9219	0.0941
53	293	0	-0.0564	0.9984	0.6229	0.0352
83	293	0	-0.0264	0.9997	0.4722	0.0237
113	293	0	-0.9904	0.138	0.1864	0.0233
143	293	0	-0.9997	0.0259	0.369	0.0136
173	293	0	-0.9999	0.0143	0.4397	0.0074
203	293	0	-1	-0.0096	0.5123	0.0073
233	293	0	-0.9701	0.2425	0.1667	0.014
263	293	0	-0.5723	0.82	0.115	0.0284
293	293	0	-0.9987	0.0514	0.3381	0.0112
323	293	0	-0.9955	0.0946	0.5861	0.0092
353	293	0	-0.9416	0.3367	0.6217	0.0145
383	293	0	-0.9654	0.2607	0.59	0.0111
413	293	0	-0.9996	0.0293	0.4598	0.0083
443	293	0	-0.9973	-0.0739	0.4099	0.0211
473	293	0	-0.9854	-0.1703	0.3402	0.053
503	293	0	-1	-0.0083	0.1523	0.0376
533	293	0	-0.3342	0.9425	0.0386	0.0295
563	293	0	-0.9873	0.1588	0.2007	0.0139
593	293	0	-0.9975	0.0702	0.2535	0.016
623	293	0	-0.9986	-0.0529	0.3196	0.0146
653	293	0	-0.9999	-0.0115	0.4135	0.0086
683	293	0	-0.8734	0.4869	0.0767	0.0221
713	293	0	-0.5464	0.8375	0.0468	0.0375
743	293	0	-1	-0.0051	0.279	0.011
773	293	0	-0.9979	0.0648	0.2048	0.0219
803	293	0	-0.996	0.0898	0.222	0.0631
833	293	0	-0.9997	0.0226	0.2115	0.0366
863	293	0	-0.9559	0.2936	0.2216	0.012
893	293	0	-0.9959	0.0908	0.4361	0.0073
923	293	0	-0.9852	-0.1711	0.3893	0.0085
953	293	0	-0.9928	-0.1199	0.3312	0.0095
983	293	0	-0.0964	0.9953	0.0738	0.0282
1013	293	0	-0.1001	0.995	0.0988	0.1233
1043	293	0	-0.4897	0.8719	0.0882	0.0581
1073	293	0	-0.5283	0.849	0.1236	0.0381
1103	293	0	-0.0664	-0.9978	0.0987	0.0753
1133	293	0	-0.9738	0.2276	0.0675	0.0685
1163	293	0	-0.9931	0.1173	0.1981	0.0135
1193	293	0	-0.5094	-0.8606	0.1124	0.017
1223	293	0	-0.1079	-0.9942	0.2248	0.0461
1253	293	0	-0.239	0.971	0.1401	0.0672
1283	293	0	-0.6708	0.7416	0.1457	0.0562
1313	293	0	-0.8165	0.5774	0.2022	0.0286
1343	293	0	-0.9986	0.0522	0.3899	0.0084
1373	293	0	-0.9995	-0.0329	0.3141	0.0095
1403	293	0	-0.9949	-0.1014	0.3422	0.0103
1433	293	0	-0.9961	-0.0886	0.4166	0.0133
1463	293	0	-0.9988	-0.0487	0.4037	0.0208
1493	293	0	-0.9971	-0.0762	0.3178	0.0186
1523	293	0	-0.914	-0.4057	0.2212	0.025
1553	293	0	-0.9773	-0.2117	0.1395	0.0233
1583	293	0	-1	-0.0007	0.0649	0.0157
1613	293	0	-0.1424	-0.9898	0.0887	0.0654
1643	293	0	-0.5304	0.8478	0.0354	0.0513
1673	293	0	-0.9026	0.4305	0.0965	0.0395
1703	293	0	-0.8771	0.4804	0.1429	0.052
1733	293	0	-0.9813	-0.1923	0.1538	0.0466
1763	293	0	-0.9985	-0.0553	0.1645	0.033
1793	293	0	-0.6445	0.7646	0.1138	0.1292
1823	293	0	-0.9618	0.2738	0.2314	0.1172
1853	293	0	-0.9881	0.1541	0.3593	0.0169
1883	293	0	-0.988	0.1543	0.3301	0.0184
1913	293	0	-0.9873	0.159	0.247	0.022
1943	293	0	-0.9887	-0.1498	0.1752	0.0144
23	323	0	-0.0267	0.9996	0.8969	0.2061
53	323	0	-0.0476	0.9989	0.7159	0.0819
83	323	0	-0.1049	0.9945	0.5553	0.0505
113	323	0	-0.9738	0.2273	0.1643	0.0974
143	323	0	-0.9967	0.0807	0.2509	0.0527
173	323	0	-0.9924	0.1234	0.2007	0.0108
203	323	0	-0.9942	-0.1078	0.2501	0.0078
233	323	0	-0.9918	-0.1278	0.0685	0.0099
263	323	0	-0.885	0.4657	0.0519	0.0116
293	323	0	-0.9925	0.1225	0.1622	0.0113
323	323	0	-0.9837	0.1797	0.2118	0.0145
353	323	0	-0.9002	0.4355	0.2954	0.0158
383	323	0	-0.931	0.365	0.2322	0.0123
413	323	0	-0.997	0.077	0.2682	0.0158
443	323	0	-0.9997	-0.0234	0.2254	0.0243
473	323	0	-0.9973	-0.0736	0.2385	0.0931
503	323	0	-0.9823	0.1872	0.0608	0.0933
533	323	0	-0.0341	0.9994	0.1382	0.1055
563	323	0	-0.7349	0.6782	0.1214	0.0422
593	323	0	-0.9174	-0.3979	0.0721	0.0625
623	323	0	-0.9732	-0.2298	0.1319	0.078
653	323	0	-0.9799	-0.1992	0.1105	0.0298
683	323	0	-0.1985	0.9801	0.2482	0.0529
713	323	0	-0.2724	0.9622	0.24	0.0998
743	323	0	-0.8457	0.5337	0.1365	0.0218
773	323	0	-0.0956	0.9954	0.0151	0.0452
803	323	0	-0.9921	-0.1252	0.0803	0.2723
833	323	0	-0.9974	-0.0717	0.247	0.1497
863	323	0	-0.9955	0.0944	0.2654	0.0221
893	323	0	-0.9989	0.0462	0.2336	0.01
923	323	0	-0.6753	-0.7376	0.2713	0.0236
953	323	0	-0.6798	-0.7334	0.1996	0.0237
983	323	0	-0.3197	-0.9475	0.0708	0.0549
1013	323	0	-0.3315	-0.9435	0.0446	0.209
1043	323	0	-0.4757	0.8796	0.1023	0.1374
1073	323	0	-0.1054	-0.9944	0.073	0.1193
1103	323	0	-0.0091	-1	0.0704	0.0792
1133	323	0	-0.9886	0.1508	0.229	0.0509
1163	323	0	-0.9999	0.015	0.188	0.0134
1193	323	0	-0.834	-0.5518	0.1265	0.0142
1223	323	0	-0.2349	0.972	0.102	0.0506
1253	323	0	-0.7555	0.6551	0.1621	0.1936
1283	323	0	-0.9605	0.2782	0.0956	0.1278
1313	323	0	-0.9465	0.3226	0.1419	0.0244
1343	323	0	-0.9818	0.1898	0.2008	0.0116
1373	323	0	-1	0.0032	0.175	0.0263
1403	323	0	-0.912	-0.4103	0.1857	0.0247
1433	323	0	-0.9858	-0.1682	0.0544	0.0186
1463	323	0	-0.9996	-0.027	0.179	0.0138
1493	323	0	-0.9974	-0.0714	0.2654	0.0103
1523	323	0	-0.9811	-0.1934	0.2836	0.011
1553	323	0	-0.9897	0.143	0.1851	0.0144
1583	323	0	-0.9802	-0.1982	0.1534	0.022
1613	323	0	-0.9737	-0.2279	0.1095	0.0713
1643	323	0	-0.8611	0.5084	0.1532	0.0638
1673	323	0	-0.9884	0.1517	0.1538	0.0303
1703	323	0	-0.9912	-0.132	0.0977	0.0525
1733	323	0	-0.801	0.5987	0.0248	0.0513
1763	323	0	-0.5371	-0.8435	0.0915	0.0402
1793	323	0	-0.618	-0.7862	0.1014	0.2355
1823	323	0	-0.9148	0.4039	0.154	0.2174
1853	323	0	-0.9217	0.3879	0.2242	0.0265
1883	323	0	-0.9932	0.1167	0.2788	0.0134
1913	323	0	-0.9812	0.1931	0.1771	0.0226
1943	323	0	-0.9572	-0.2893	0.1366	0.0175
23	353	0	-0.0088	-1	0.7638	0.1293
53	353	0	-0.0477	-0.9989	0.4597	0.0642
83	353	0	-0.0994	0.995	0.4093	0.035
113	353	0	-0.9819	0.1893	0.1481	0.0358
143	353	0	-0.9974	0.0717	0.2942	0.0217
173	353	0	-1	-0.0011	0.4349	0.0079
203	353	0	-0.9993	-0.0386	0.4431	0.0076
233	353	0	-1	-0.0022	0.4519	0.009
263	353	0	-0.9998	-0.0188	0.3123	0.0107
293	353	0	-0.9829	-0.1839	0.1499	0.0174
323	353	0	-0.9314	-0.3641	0.1597	0.0224
353	353	0	-0.9946	-0.1043	0.147	0.0127
383	353	0	-0.9999	0.0108	0.2215	0.0137
413	353	0	-0.9979	0.064	0.4523	0.0262
443	353	0	-1	-0.0087	0.4161	0.0171
473	353	0	-0.9977	0.0682	0.3073	0.0409
503	353	0	-0.8988	0.4384	0.0491	0.0548
533	353	0	-0.1018	0.9948	0.1708	0.0697
563	353	0	-0.6888	0.725	0.086	0.0351
593	353	0	-0.9177	-0.3972	0.0636	0.0532
623	353	0	-1	0.0011	0.1987	0.0786
653	353	0	-0.9999	0.016	0.2316	0.0355
683	353	0	-0.9265	0.3762	0.0836	0.0157
713	353	0	-0.7874	0.6164	0.2285	0.0266
743	353	0	-0.9815	0.1913	0.3091	0.0155
773	353	0	-0.794	-0.6079	0.1312	0.0321
803	353	0	-0.7454	-0.6667	0.1652	0.155
833	353	0	-0.9807	-0.1955	0.2209	0.0865
863	353	0	-0.9978	0.0666	0.3673	0.0222
893	353	0	-0.9995	0.0307	0.4258	0.011
923	353	0	-0.9813	-0.1926	0.1919	0.019
953	353	0	-0.9922	-0.1248	0.1196	0.0313
983	353	0	-0.9779	-0.2092	0.0941	0.0676
1013	353	0	-0.9457	-0.325	0.1666	0.1411
1043	353	0	-0.789	-0.6145	0.1369	0.1393
1073	353	0	-0.9718	-0.2356	0.0966	0.1621
1103	353	0	-0.8495	0.5275	0.1082	0.0498
1133	353	0	-0.9995	0.0329	0.2627	0.0178
1163	353	0	-0.9933	-0.1158	0.2946	0.0118
1193	353	0	-0.9991	-0.0413	0.2803	0.009
1223	353	0	-0.5411	-0.8409	0.1116	0.0379
1253	353	0	-0.2749	0.9615	0.0526	0.2081
1283	353	0	-0.6654	0.7465	0.1844	0.1289
1313	353	0	-0.9102	0.4142	0.1804	0.0179
1343	353	0	-0.9953	0.0964	0.1129	0.0232
1373	353	0	-0.8247	-0.5656	0.2432	0.087
1403	353	0	-0.7977	-0.6031	0.2664	0.0562
1433	353	0	-0.024	-0.9997	0.1017	0.0519
1463	353	0	-0.2209	-0.9753	0.0522	0.0288
1493	353	0	-0.9993	0.0364	0.1632	0.0121
1523	353	0	-0.9969	0.079	0.2532	0.0097
1553	353	0	-0.7369	0.676	0.0898	0.026
1583	353	0	-0.9664	-0.2569	0.1405	0.0321
1613	353	0	-0.9924	-0.1228	0.237	0.018
1643	353	0	-0.9839	0.1789	0.27	0.0174
1673	353	0	-0.9981	0.0611	0.4017	0.0269
1703	353	0	-0.9636	-0.2672	0.2397	0.0367
1733	353	0	-0.9981	-0.0619	0.1451	0.0172
1763	353	0	-0.9432	-0.3323	0.1116	0.0248
1793	353	0	-0.8631	-0.505	0.1819	0.135
1823	353	0	-0.9723	-0.2338	0.191	0.1714
1853	353	0	-1	-0.0019	0.266	0.0313
1883	353	0	-0.9989	-0.047	0.283	0.0127
1913	353	0	-0.9909	-0.1349	0.2906	0.0352
1943	353	0	-0.9781	-0.2079	0.2995	0.0279
23	383	0	-0.0209	-0.9998	0.7108	0.0323
53	383	0	-0.3638	-0.9315	0.2404	0.0169
83	383	0	-0.8817	-0.4718	0.2414	0.0107
113	383	0	-0.979	-0.2038	0.5567	0.0071
143	383	0	-0.9987	-0.0502	0.6132	0.0053
173	383	0	-0.998	-0.0637	0.5845	0.0058
203	383	0	-0.9966	-0.0825	0.5089	0.0073
233	383	0	-0.9998	0.0212	0.5582	0.0094
263	383	0	-0.9999	-0.0136	0.4668	0.0092
293	383	0	-0.9968	-0.0798	0.343	0.0097
323	383	0	-0.9814	-0.1922	0.288	0.0116
353	383	0	-0.9954	-0.0958	0.4189	0.0074
383	383	0	-0.9989	-0.0469	0.3855	0.0074
413	383	0	-0.9999	0.0112	0.6046	0.0076
443	383	0	-0.9999	-0.0135	0.7121	0.0057
473	383	0	-1	0.0018	0.644	0.0065
503	383	0	-0.9998	0.019	0.458	0.0078
533	383	0	-0.9998	0.0206	0.3328	0.0091
563	383	0	-1	0.0051	0.3674	0.0087
593	383	0	-0.9999	0.017	0.2727	0.0117
623	383	0	-0.9995	0.033	0.4837	0.0182
653	383	0	-0.9997	-0.0227	0.5469	0.0137
683	383	0	-0.9997	-0.0246	0.6563	0.0065
713	383	0	-0.9998	0.0211	0.6416	0.0065
743	383	0	-0.998	-0.0634	0.5567	0.0079
773	383	0	-0.9771	-0.2126	0.3089	0.0154
803	383	0	-0.9753	-0.2209	0.2895	0.0164
833	383	0	-0.9979	-0.0644	0.4929	0.0113
863	383	0	-0.9996	-0.0284	0.5773	0.0096
893	383	0	-0.9992	-0.0399	0.6163	0.0071
923	383	0	-0.9999	0.0138	0.4623	0.0095
953	383	0	-1	0.0015	0.2753	0.0166
983	383	0	-0.9903	-0.1389	0.3114	0.0177
1013	383	0	-0.9918	-0.1281	0.3154	0.0277
1043	383	0	-0.953	-0.303	0.3538	0.029
1073	383	0	-1	0.0023	0.324	0.0365
1103	383	0	-0.9888	0.149	0.2802	0.0241
1133	383	0	-0.9997	0.0252	0.4214	0.0128
1163	383	0	-0.9976	0.0697	0.4721	0.0096
1193	383	0	-0.9997	0.0241	0.5919	0.0071
1223	383	0	-0.9981	-0.0615	0.3391	0.0105
1253	383	0	-1	0.0074	0.1067	0.0291
1283	383	0	-0.9404	0.3401	0.212	0.0215
1313	383	0	-0.9999	0.0144	0.4228	0.009
1343	383	0	-0.9826	-0.186	0.2838	0.0134
1373	383	0	-0.8358	-0.5491	0.4072	0.04
1403	383	0	-0.9216	-0.3881	0.3719	0.0231
1433	383	0	-0.999	-0.0453	0.1349	0.0163
1463	383	0	-0.9994	-0.0334	0.2805	0.0124
1493	383	0	-0.9999	0.0124	0.4425	0.01
1523	383	0	-0.9995	0.0324	0.4547	0.0094
1553	383	0	-0.9997	-0.025	0.2442	0.0163
1583	383	0	-0.9948	-0.1019	0.2841	0.0174
1613	383	0	-0.9998	0.0194	0.4584	0.0102
1643	383	0	-0.9989	0.0473	0.6183	0.0095
1673	383	0	-0.9994	0.0356	0.6287	0.0126
1703	383	0	-0.999	-0.0458	0.5169	0.0109
1733	383	0	-0.9999	-0.0116	0.6268	0.0072
1763	383	0	-0.9937	-0.1122	0.4618	0.0104
1793	383	0	-0.9122	-0.4098	0.3528	0.0496
1823	383	0	-0.9868	-0.1618	0.3664	0.0994
1853	383	0	-0.9978	0.0662	0.4768	0.028
1883	383	0	-0.9994	-0.0338	0.5626	0.011
1913	383	0	-0.9901	-0.1403	0.4676	0.018
1943	383	0	-0.9986	-0.0532	0.4657	0.0139
23	413	0	-0.015	0.9999	0.5864	0.0058
53	413	0	-0.9918	-0.1275	0.1481	0.0032
83	413	0	-0.9897	-0.143	0.5594	0.0021
113	413	0	-0.9818	-0.1901	0.6953	0.002
143	413	0	-0.998	-0.0629	0.7307	0.0021
173	413	0	-0.9989	-0.0466	0.7262	0.0025
203	413	0	-0.9991	-0.042	0.6769	0.0028
233	413	0	-1	0.0024	0.726	0.0028
263	413	0	-1	0.0086	0.64	0.0028
293	413	0	-0.9999	-0.0101	0.6746	0.0028
323	413	0	-0.9997	-0.0224	0.6967	0.0029
353	413	0	-0.9996	-0.0287	0.7318	0.0027
383	413	0	-0.9999	-0.0111	0.78	0.0025
413	413	0	-1	0.0073	0.7889	0.0026
443	413	0	-0.9996	0.0268	0.6812	0.0032
473	413	0	-1	0.0001	0.8186	0.0026
503	413	0	-1	0.0015	0.9003	0.0025
533	413	0	-1	0.0012	0.9	0.0026
563	413	0	-1	-0.0036	0.8694	0.0027
593	413	0	-1	-0.0043	0.8463	0.0028
623	413	0	-1	-0.0048	0.7754	0.0037
653	413	0	-0.9996	-0.0278	0.7518	0.0038
683	413	0	-0.9999	0.0126	0.7888	0.0035
713	413	0	-0.9999	0.0133	0.7967	0.0033
743	413	0	-0.9999	-0.0173	0.845	0.0032
773	413	0	-0.9994	-0.0357	0.6654	0.0042
803	413	0	-0.9999	0.0147	0.7576	0.0037
833	413	0	-1	0.005	0.8565	0.0036
863	413	0	-0.9998	-0.0194	0.8107	0.0042
893	413	0	-0.9994	-0.0333	0.7865	0.0038
923	413	0	-1	-0.0054	0.8272	0.0034
953	413	0	-1	0.004	0.7352	0.0037
983	413	0	-1	-0.0096	0.8191	0.0036
1013	413	0	-0.9999	-0.0107	0.8195	0.004
1043	413	0	-0.9995	-0.0317	0.8116	0.0041
1073	413	0	-1	-0.0052	0.7295	0.0046
1103	413	0	-1	-0.0027	0.5823	0.0057
1133	413	0	-0.9998	-0.0179	0.6331	0.0053
1163	413	0	-0.9987	0.0517	0.6295	0.0054
1193	413	0	-1	0.006	0.7865	0.0042
1223	413	0	-1	0.0024	0.8155	0.0039
1253	413	0	-1	0.0033	0.7525	0.0042
1283	413	0	-0.9996	0.0278	0.6234	0.0051
1313	413	0	-0.9996	0.0293	0.6421	0.0052
1343	413	0	-0.9999	-0.0163	0.7773	0.0042
1373	413	0	-0.9939	-0.1101	0.656	0.0054
1403	413	0	-0.9993	-0.0386	0.7378	0.0046
1433	413	0	-1	0.0044	0.785	0.0044
1463	413	0	-1	-0.0007	0.8536	0.0046
1493	413	0	-1	0.0012	0.8532	0.0048
1523	413	0	-1	0.0034	0.824	0.0047
1553	413	0	-1	0.0062	0.7209	0.0054
1583	413	0	-1	0.0001	0.7672	0.0053
1613	413	0	-1	0.0078	0.7802	0.0053
1643	413	0	-1	-0.0034	0.7248	0.0057
1673	413	0	-1	-0.007	0.7443	0.0059
1703	413	0	-1	-0.0061	0.8891	0.0051
1733	413	0	-1	-0.0023	0.9388	0.005
1763	413	0	-0.9999	-0.0112	0.9102	0.0054
1793	413	0	-0.9971	-0.0765	0.6864	0.0081
1823	413	0	-0.9995	0.0331	0.5157	0.0138
1853	413	0	-0.991	0.1342	0.5195	0.0135
1883	413	0	-1	0.0069	0.6873	0.0087
1913	413	0	-1	0.0047	0.7491	0.0069
1943	413	0	-0.9999	0.0115	0.7271	0.0059
23	443	0	-0.0707	0.9975	0.8669	0.0254
53	443	0	-0.1821	0.9833	0.2317	0.0063
83	443	0	-0.9845	0.1751	0.2299	0.0065
113	443	0	-0.9473	-0.3203	0.1134	0.0086
143	443	0	-0.9731	-0.2303	0.4144	0.0064
173	443	0	-0.9772	-0.2122	0.696	0.0045
203	443	0	-0.9927	-0.1209	0.6452	0.0046
233	443	0	-0.9974	-0.0716	0.5768	0.0049
263	443	0	-0.9995	0.0301	0.4262	0.0074
293	443	0	-0.9988	0.0483	0.5296	0.0124
323	443	0	-0.9994	0.0354	0.5371	0.0118
353	443	0	-0.9941	-0.1086	0.3346	0.0102
383	443	0	-0.9998	0.0189	0.3244	0.0058
413	443	0	-0.9934	0.1143	0.1575	0.0103
443	443	0	-0.9143	0.405	0.0914	0.0335
473	443	0	-0.9838	0.1795	0.0993	0.0133
503	443	0	-1	0.0082	0.5166	0.0041
533	443	0	-1	-0.0055	0.6673	0.0033
563	443	0	-1	-0.0012	0.6783	0.0034
593	443	0	-1	-0.0088	0.745	0.0031
623	443	0	-1	-0.0004	0.651	0.0035
653	443	0	-0.9979	0.065	0.5849	0.0038
683	443	0	-0.9486	0.3164	0.4283	0.0117
713	443	0	-0.9703	0.2419	0.4776	0.0175
743	443	0	-0.9987	0.0514	0.5306	0.0054
773	443	0	-1	-0.0049	0.5964	0.0035
803	443	0	-0.9658	0.2591	0.3415	0.0055
833	443	0	-0.9814	0.1922	0.4637	0.0049
863	443	0	-1	0.0025	0.7172	0.0033
893	443	0	-0.9997	-0.0247	0.738	0.0031
923	443	0	-1	-0.0032	0.4531	0.004
953	443	0	-0.9973	0.0738	0.2208	0.0062
983	443	0	-0.9998	0.0222	0.4125	0.0055
1013	443	0	-1	-0.0019	0.7265	0.0033
1043	443	0	-0.9997	0.0255	0.6677	0.0036
1073	443	0	-0.9999	0.0112	0.5474	0.0045
1103	443	0	-0.9969	-0.0791	0.5398	0.0042
1133	443	0	-0.9695	-0.245	0.3215	0.0123
1163	443	0	-0.9828	0.1847	0.2968	0.018
1193	443	0	-0.9978	-0.0664	0.2634	0.012
1223	443	0	-1	-0.005	0.4115	0.0054
1253	443	0	-0.9999	0.0169	0.3267	0.0054
1283	443	0	-0.9431	0.3325	0.0661	0.0232
1313	443	0	-0.8707	0.4919	0.2309	0.0228
1343	443	0	-0.995	0.1001	0.5254	0.0047
1373	443	0	-1	-0.0002	0.7064	0.0033
1403	443	0	-0.9986	0.0522	0.5028	0.0047
1433	443	0	-0.9979	0.0654	0.3805	0.0066
1463	443	0	-0.9997	-0.025	0.4582	0.0053
1493	443	0	-1	0.0068	0.5982	0.0041
1523	443	0	-0.9713	0.238	0.2513	0.0065
1553	443	0	-0.5986	0.801	0.0945	0.0154
1583	443	0	-0.3197	0.9475	0.0579	0.0126
1613	443	0	-0.3049	-0.9524	0.1241	0.0157
1643	443	0	-0.4163	-0.9092	0.1403	0.0279
1673	443	0	-0.9926	-0.1215	0.1182	0.0291
1703	443	0	-0.9894	-0.1454	0.3844	0.0111
1733	443	0	-0.9967	-0.0812	0.6067	0.0043
1763	443	0	-1	-0.0029	0.7652	0.0032
1793	443	0	-0.9999	0.0161	0.4899	0.0045
1823	443	0	-0.9923	0.124	0.1348	0.0093
1853	443	0	-0.8873	-0.4613	0.2502	0.0176
1883	443	0	-0.9986	-0.0528	0.2489	0.011
1913	443	0	-0.991	0.1339	0.2517	0.0142
1943	443	0	-0.1459	0.9893	0.0634	0.0158
23	473	0	-0.0449	0.999	0.9375	0.1214
53	473	0	-0.0925	0.9957	0.5133	0.0279
83	473	0	-0.38	0.925	0.2108	0.0456
113	473	0	-0.1738	0.9848	0.3086	0.0492
143	473	0	-0.9905	-0.1378	0.1541	0.0184
173	473	0	-0.971	-0.2391	0.7026	0.0147
203	473	0	-0.9751	-0.2217	0.7907	0.0175
233	473	0	-0.9696	-0.2445	0.6938	0.0197
263	473	0	-0.99	-0.1409	0.5652	0.042
293	473	0	-0.9999	0.0104	0.4941	0.0886
323	473	0	-0.9963	0.0864	0.458	0.0648
353	473	0	-0.978	-0.2088	0.303	0.0434
383	473	0	-1	0.0032	0.1354	0.0232
413	473	0	-0.3785	-0.9256	0.1747	0.0667
443	473	0	-0.4569	-0.8895	0.0492	0.1873
473	473	0	-0.6655	0.7464	0.1123	0.0653
503	473	0	-0.9924	0.1232	0.1188	0.0226
533	473	0	-0.9983	-0.0578	0.1678	0.0135
563	473	0	-0.9977	0.068	0.1187	0.0209
593	473	0	-0.9976	-0.0689	0.184	0.0129
623	473	0	-0.9997	0.0228	0.214	0.01
653	473	0	-0.9555	0.2949	0.2748	0.014
683	473	0	-0.9081	0.4188	0.4079	0.0976
713	473	0	-0.9332	0.3593	0.4791	0.1641
743	473	0	-0.9638	0.2667	0.3341	0.0414
773	473	0	-0.9757	-0.2192	0.2266	0.0141
803	473	0	-0.9724	0.2332	0.1659	0.0123
833	473	0	-0.98	0.1991	0.3242	0.0107
863	473	0	-0.9998	-0.0203	0.3785	0.0086
893	473	0	-0.9992	-0.0407	0.4276	0.0077
923	473	0	-0.9217	0.3879	0.0495	0.0148
953	473	0	-0.0739	0.9973	0.0838	0.0284
983	473	0	-0.9923	0.1238	0.1484	0.0201
1013	473	0	-0.9952	0.0982	0.3759	0.009
1043	473	0	-0.8462	0.5329	0.2257	0.0205
1073	473	0	-0.8788	0.4772	0.1258	0.0426
1103	473	0	-0.9441	-0.3296	0.1078	0.0175
1133	473	0	-0.9833	-0.182	0.2815	0.014
1163	473	0	-0.9945	-0.105	0.2622	0.0242
1193	473	0	-0.9677	-0.252	0.2267	0.0441
1223	473	0	-0.9999	-0.0116	0.2011	0.0178
1253	473	0	-0.9944	-0.106	0.2663	0.0112
1283	473	0	-0.9308	-0.3656	0.1195	0.0527
1313	473	0	-0.8779	0.4789	0.2758	0.0541
1343	473	0	-0.9764	0.2159	0.4322	0.0098
1373	473	0	-0.9996	0.0284	0.5113	0.0065
1403	473	0	-0.9171	0.3987	0.1012	0.0173
1433	473	0	-0.19	0.9818	0.1249	0.0507
1463	473	0	-0.1114	-0.9938	0.085	0.0414
1493	473	0	-0.9993	-0.0387	0.1158	0.022
1523	473	0	-0.5209	0.8536	0.1786	0.0353
1553	473	0	-0.3436	0.9391	0.2037	0.1179
1583	473	0	-0.0151	-0.9999	0.2361	0.1099
1613	473	0	-0.4882	-0.8727	0.2612	0.1135
1643	473	0	-0.4136	-0.9104	0.274	0.1935
1673	473	0	-0.4752	0.8799	0.0362	0.2071
1703	473	0	-0.9866	-0.1634	0.0587	0.0824
1733	473	0	-0.8218	-0.5698	0.1554	0.0214
1763	473	0	-0.9991	0.0413	0.4185	0.008
1793	473	0	-0.9781	0.2083	0.1536	0.0117
1823	473	0	-0.0144	0.9999	0.1471	0.0307
1853	473	0	-0.7615	-0.6482	0.2855	0.0587
1883	473	0	-0.9755	-0.2202	0.0698	0.0438
1913	473	0	-0.9996	0.0271	0.0766	0.0551
1943	473	0	-0.4891	-0.8723	0.0838	0.0401
23	503	0	-0.0285	0.9996	0.9461	0.1898
53	503	0	-0.0433	0.9991	0.551	0.0487
83	503	0	-0.206	0.9785	0.2192	0.0819
113	503	0	-0.2072	0.9783	0.3239	0.0806
143	503	0	-0.7348	0.6782	0.0837	0.0222
173	503	0	-0.9817	-0.1905	0.3895	0.0104
203	503	0	-0.9823	-0.1874	0.6364	0.0143
233	503	0	-0.9653	-0.2611	0.5085	0.0433
263	503	0	-0.9829	-0.1843	0.477	0.1241
293	503	0	-0.9999	-0.017	0.3797	0.1506
323	503	0	-0.9986	0.0523	0.327	0.0811
353	503	0	-0.9927	-0.1205	0.328	0.0464
383	503	0	-0.9728	-0.2317	0.1532	0.0218
413	503	0	-0.2738	-0.9618	0.2993	0.0863
443	503	0	-0.4454	-0.8953	0.1298	0.1473
473	503	0	-0.6551	0.7555	0.0724	0.0669
503	503	0	-0.9987	-0.0517	0.0364	0.1093
533	503	0	-1	-0.0022	0.0385	0.0344
563	503	0	-0.0944	0.9955	0.142	0.0842
593	503	0	-0.0165	-0.9999	0.1623	0.0437
623	503	0	-0.6182	0.786	0.0582	0.013
653	503	0	-0.6472	0.7623	0.106	0.0183
683	503	0	-0.9207	0.3903	0.2662	0.1396
713	503	0	-0.9001	0.4356	0.3697	0.334
743	503	0	-0.8982	0.4397	0.2112	0.1599
773	503	0	-0.9324	-0.3615	0.066	0.0376
803	503	0	-0.9987	-0.0508	0.1342	0.016
833	503	0	-0.988	0.1543	0.1891	0.0312
863	503	0	-0.9903	-0.139	0.1454	0.0166
893	503	0	-0.9981	-0.062	0.1872	0.0094
923	503	0	-0.1349	0.9909	0.1813	0.022
953	503	0	-0.1342	0.991	0.2538	0.0441
983	503	0	-0.8033	0.5956	0.1095	0.0201
1013	503	0	-0.7964	0.6048	0.3818	0.0185
1043	503	0	-0.6433	0.7656	0.3988	0.0856
1073	503	0	-0.7156	0.6985	0.2479	0.1367
1103	503	0	-0.6148	0.7887	0.1152	0.0384
1133	503	0	-0.9998	-0.0194	0.1586	0.0092
1163	503	0	-0.1933	0.9811	0.0281	0.0219
1193	503	0	-0.1274	0.9918	0.1422	0.07
1223	503	0	-0.2765	0.961	0.1515	0.0329
1253	503	0	-1	-0.0035	0.227	0.01
1283	503	0	-0.9836	-0.1802	0.2531	0.0149
1313	503	0	-0.9708	0.2397	0.29	0.0145
1343	503	0	-0.9959	0.091	0.2435	0.0075
1373	503	0	-1	-0.0018	0.1569	0.0075
1403	503	0	-0.287	-0.9579	0.1398	0.0222
1433	503	0	-0.0049	-1	0.2197	0.078
1463	503	0	-0.2716	0.9624	0.1657	0.0941
1493	503	0	-0.9004	0.435	0.1328	0.0866
1523	503	0	-0.4882	0.8727	0.1173	0.087
1553	503	0	-0.3415	0.9399	0.2421	0.2314
1583	503	0	-0.0773	0.997	0.2433	0.2715
1613	503	0	-0.8027	-0.5964	0.1921	0.2365
1643	503	0	-0.5659	-0.8245	0.1541	0.214
1673	503	0	-0.7395	0.6732	0.1116	0.2328
1703	503	0	-0.7667	0.642	0.2713	0.1492
1733	503	0	-0.768	0.6405	0.1759	0.0358
1763	503	0	-0.9986	0.0521	0.2478	0.0281
1793	503	0	-0.9955	-0.0944	0.2563	0.0332
1823	503	0	-0.9997	-0.0263	0.1083	0.0269
1853	503	0	-0.8921	-0.4519	0.1137	0.0537
1883	503	0	-0.3835	-0.9235	0.2938	0.1613
1913	503	0	-0.3443	-0.9389	0.1661	0.1586
1943	503	0	-0.3872	0.922	0.1321	0.0767
23	533	0	-0.0062	1	0.9091	0.1007
53	533	0	-0.0048	-1	0.4466	0.0247
83	533	0	-0.2875	0.9578	0.1807	0.0384
113	533	0	-0.4536	0.8912	0.174	0.0507
143	533	0	-0.9955	0.0948	0.3044	0.0398
173	533	0	-0.9731	-0.2305	0.4085	0.0179
203	533	0	-0.9984	-0.0566	0.5193	0.009
233	533	0	-0.9665	-0.2565	0.4263	0.0274
263	533	0	-0.9884	-0.1518	0.4656	0.0759
293	533	0	-1	-0.0057	0.4663	0.0674
323	533	0	-0.9968	0.0801	0.4613	0.0384
353	533	0	-0.9947	0.1032	0.4811	0.023
383	533	0	-0.9999	0.011	0.3559	0.0124
413	533	0	-0.7266	-0.687	0.1146	0.0214
443	533	0	-0.7577	-0.6526	0.1143	0.0288
473	533	0	-0.9776	-0.2106	0.0656	0.0307
503	533	0	-0.9965	0.0838	0.0939	0.0745
533	533	0	-0.9986	-0.0525	0.2093	0.0284
563	533	0	-0.0752	-0.9972	0.0352	0.0321
593	533	0	-0.8677	0.497	0.0643	0.02
623	533	0	-0.9654	0.261	0.2826	0.014
653	533	0	-0.9985	0.0553	0.2757	0.01
683	533	0	-0.8003	0.5995	0.1062	0.0474
713	533	0	-0.6873	0.7264	0.2448	0.1963
743	533	0	-0.72	0.694	0.275	0.1388
773	533	0	-0.9174	0.398	0.1561	0.0248
803	533	0	-0.9983	0.0587	0.1773	0.0206
833	533	0	-0.9799	0.1996	0.1457	0.0517
863	533	0	-0.9985	0.0541	0.1653	0.0205
893	533	0	-0.9998	-0.0205	0.3746	0.0081
923	533	0	-0.9998	0.0209	0.2406	0.0095
953	533	0	-0.7856	0.6187	0.1291	0.0144
983	533	0	-0.8465	0.5323	0.2514	0.0128
1013	533	0	-0.8139	0.5811	0.4851	0.0249
1043	533	0	-0.6549	0.7557	0.4365	0.0832
1073	533	0	-0.7474	0.6644	0.2569	0.08
1103	533	0	-0.8462	0.5329	0.148	0.0228
1133	533	0	-0.9978	0.0659	0.3187	0.0084
1163	533	0	-0.9923	-0.1242	0.0757	0.0167
1193	533	0	-0.9797	0.2006	0.0669	0.0301
1223	533	0	-0.9367	0.3502	0.152	0.017
1253	533	0	-1	-0.0077	0.3615	0.0085
1283	533	0	-0.998	-0.0627	0.4047	0.008
1313	533	0	-0.9999	0.0155	0.4113	0.0078
1343	533	0	-0.9888	0.1495	0.3238	0.0086
1373	533	0	-1	0.0011	0.3691	0.0076
1403	533	0	-0.9907	-0.1359	0.2982	0.0098
1433	533	0	-0.9798	-0.1998	0.0549	0.0231
1463	533	0	-0.9804	0.1972	0.0674	0.0597
1493	533	0	-0.8718	0.4898	0.1408	0.1457
1523	533	0	-0.5531	0.8331	0.0852	0.1435
1553	533	0	-0.2668	0.9637	0.2443	0.182
1583	533	0	-0.3164	0.9486	0.31	0.2134
1613	533	0	-0.7006	0.7135	0.0507	0.1623
1643	533	0	-0.9947	-0.1031	0.0729	0.1037
1673	533	0	-0.9983	0.0585	0.1781	0.0617
1703	533	0	-0.9003	0.4353	0.3479	0.0458
1733	533	0	-0.9688	0.2479	0.3015	0.017
1763	533	0	-0.9875	-0.1576	0.1695	0.0698
1793	533	0	-0.9856	-0.1691	0.2303	0.0866
1823	533	0	-0.9954	-0.096	0.3069	0.0355
1853	533	0	-0.8612	-0.5082	0.1479	0.0629
1883	533	0	-0.319	-0.9478	0.5272	0.2657
1913	533	0	-0.345	-0.9386	0.3486	0.192
1943	533	0	-0.8902	0.4555	0.1698	0.0562
23	563	0	-0.0182	-0.9998	0.8202	0.0179
53	563	0	-0.3439	-0.939	0.1105	0.0059
83	563	0	-0.5508	-0.8346	0.1682	0.0117
113	563	0	-0.0862	0.9963	0.0733	0.0171
143	563	0	-0.9907	-0.136	0.1009	0.0279
173	563	0	-0.8012	-0.5984	0.2712	0.0161
203	563	0	-0.997	-0.0768	0.4999	0.0046
233	563	0	-0.9962	-0.0867	0.6017	0.0046
263	563	0	-0.9964	-0.0847	0.5827	0.0086
293	563	0	-0.9998	0.0195	0.6037	0.0098
323	563	0	-0.9969	0.079	0.6223	0.0074
353	563	0	-0.9959	0.0902	0.5794	0.005
383	563	0	-0.9987	0.0513	0.3461	0.0061
413	563	0	-0.9999	-0.0105	0.4843	0.0045
443	563	0	-0.9993	-0.0364	0.6044	0.0037
473	563	0	-0.9996	-0.0284	0.5724	0.0044
503	563	0	-1	0.0074	0.3641	0.0087
533	563	0	-0.9673	-0.2538	0.2454	0.0149
563	563	0	-0.9834	-0.1815	0.3128	0.007
593	563	0	-0.9994	0.0341	0.4998	0.0044
623	563	0	-0.995	0.0996	0.4449	0.0054
653	563	0	-1	0.0026	0.6449	0.0038
683	563	0	-0.9995	0.033	0.3111	0.0069
713	563	0	-0.9084	0.418	0.2181	0.0206
743	563	0	-0.9068	0.4215	0.3761	0.0154
773	563	0	-0.9969	0.0789	0.5677	0.005
803	563	0	-0.9998	0.0206	0.426	0.0065
833	563	0	-0.9976	0.0686	0.3119	0.0124
863	563	0	-1	0.0058	0.5091	0.0058
893	563	0	-1	-0.0046	0.7007	0.0038
923	563	0	-0.9989	0.0467	0.5074	0.005
953	563	0	-0.998	0.0629	0.4936	0.0049
983	563	0	-0.9977	0.0675	0.4511	0.0059
1013	563	0	-0.9855	0.1699	0.5416	0.0069
1043	563	0	-0.9424	0.3344	0.2702	0.0129
1073	563	0	-0.9683	0.2498	0.3622	0.0145
1103	563	0	-0.9917	0.1286	0.4553	0.0063
1133	563	0	-0.9999	0.0172	0.6488	0.004
1163	563	0	-1	-0.0031	0.4495	0.0052
1193	563	0	-1	0.0065	0.442	0.0059
1223	563	0	-0.9998	0.0192	0.4565	0.0054
1253	563	0	-0.9997	0.0229	0.681	0.0045
1283	563	0	-0.9995	-0.0301	0.7358	0.0045
1313	563	0	-0.9994	0.034	0.6703	0.0044
1343	563	0	-0.9116	0.4111	0.4088	0.0088
1373	563	0	-0.9818	0.19	0.4643	0.0063
1403	563	0	-1	-0.0042	0.6524	0.0044
1433	563	0	-0.999	0.0445	0.3896	0.0062
1463	563	0	-1	0.0072	0.203	0.0154
1493	563	0	-0.9145	0.4046	0.1593	0.0325
1523	563	0	-0.8242	0.5663	0.0777	0.0317
1553	563	0	-0.5066	0.8622	0.1544	0.0347
1583	563	0	-0.5912	0.8065	0.2245	0.0387
1613	563	0	-0.9072	0.4208	0.1012	0.0348
1643	563	0	-0.9999	-0.0131	0.158	0.0276
1673	563	0	-0.998	-0.0625	0.4151	0.0118
1703	563	0	-0.9991	0.0423	0.5872	0.0065
1733	563	0	-1	-0.0052	0.6185	0.0057
1763	563	0	-0.9876	-0.1568	0.2651	0.0193
1793	563	0	-0.9918	-0.1276	0.3043	0.0236
1823	563	0	-0.9968	-0.08	0.444	0.0103
1853	563	0	-0.9205	-0.3907	0.1984	0.0133
1883	563	0	-0.325	-0.9457	0.6371	0.0669
1913	563	0	-0.3264	-0.9452	0.5645	0.0558
1943	563	0	-0.9999	0.0126	0.1364	0.0126
23	593	0	-0.0696	0.9976	0.6029	0.0088
53	593	0	-0.9896	-0.1435	0.5191	0.0042
83	593	0	-0.9876	-0.1567	0.5818	0.0043
113	593	0	-0.999	-0.0455	0.5124	0.0043
143	593	0	-0.9987	-0.0513	0.4017	0.0057
173	593	0	-0.9973	-0.0729	0.4984	0.0047
203	593	0	-1	0.0052	0.7177	0.0035
233	593	0	-1	-0.0094	0.6901	0.0036
263	593	0	-0.9999	0.0128	0.7617	0.0035
293	593	0	-0.9982	-0.0595	0.6922	0.0043
323	593	0	-0.9969	-0.0783	0.7072	0.0074
353	593	0	-0.998	0.0637	0.7519	0.0051
383	593	0	-1	-0.0015	0.6263	0.004
413	593	0	-1	0.0005	0.8007	0.0032
443	593	0	-1	0.0004	0.915	0.0027
473	593	0	-1	-0.0034	0.8959	0.0028
503	593	0	-1	0.0011	0.8424	0.0029
533	593	0	-0.9997	-0.0257	0.6568	0.0037
563	593	0	-0.9999	-0.0138	0.7677	0.0031
593	593	0	-1	0.0045	0.8734	0.0028
623	593	0	-1	0.0013	0.8516	0.0029
653	593	0	-1	-0.0011	0.881	0.0028
683	593	0	-1	0.0066	0.8471	0.0028
713	593	0	-0.9999	0.0148	0.8195	0.003
743	593	0	-0.9999	0.014	0.8573	0.003
773	593	0	-1	0.006	0.7373	0.0033
803	593	0	-0.9973	0.0734	0.4625	0.0055
833	593	0	-0.9891	0.1472	0.419	0.006
863	593	0	-1	0.0009	0.7183	0.0033
893	593	0	-0.9986	-0.0528	0.7503	0.0042
923	593	0	-0.9989	0.0478	0.6718	0.0059
953	593	0	-0.9995	0.03	0.7353	0.0036
983	593	0	-0.9996	0.0281	0.7492	0.0035
1013	593	0	-0.9991	0.0414	0.7393	0.0042
1043	593	0	-0.9999	-0.0134	0.7391	0.0036
1073	593	0	-0.9978	-0.067	0.5978	0.005
1103	593	0	-0.998	0.0639	0.5786	0.006
1133	593	0	-0.9994	0.0344	0.8022	0.0034
1163	593	0	-0.9999	-0.0125	0.8501	0.0031
1193	593	0	-1	-0.0087	0.8197	0.0032
1223	593	0	-1	0.0072	0.6637	0.0039
1253	593	0	-1	-0.0099	0.437	0.0059
1283	593	0	-0.9987	-0.0516	0.5966	0.005
1313	593	0	-1	-0.0061	0.837	0.0034
1343	593	0	-0.9968	0.0795	0.5706	0.0044
1373	593	0	-0.9994	0.0339	0.6462	0.0041
1403	593	0	-1	-0.0018	0.8962	0.0033
1433	593	0	-1	-0.0021	0.8755	0.0033
1463	593	0	-0.9999	-0.0173	0.7749	0.0039
1493	593	0	-0.9988	-0.0491	0.7146	0.0058
1523	593	0	-0.9985	0.0556	0.6908	0.0058
1553	593	0	-0.9985	0.0539	0.5371	0.0052
1583	593	0	-0.9976	0.07	0.443	0.0062
1613	593	0	-0.9999	0.0105	0.5909	0.0055
1643	593	0	-1	-0.0018	0.6713	0.0049
1673	593	0	-0.9999	0.017	0.7434	0.0043
1703	593	0	-0.9973	0.0733	0.6969	0.0048
1733	593	0	-0.9998	0.0202	0.7545	0.0048
1763	593	0	-1	0.001	0.6829	0.0047
1793	593	0	-0.9991	-0.0424	0.5202	0.0054
1823	593	0	-0.9923	-0.124	0.3017	0.0072
1853	593	0	-0.9997	-0.0242	0.5814	0.0046
1883	593	0	-0.548	-0.8365	0.2062	0.0085
1913	593	0	-0.1876	-0.9823	0.4478	0.0128
1943	593	0	-0.9967	-0.081	0.2453	0.005
23	623	0	-0.0587	0.9983	0.8721	0.0623
53	623	0	-0.0399	-0.9992	0.2164	0.0116
83	623	0	-0.5615	-0.8275	0.2561	0.0104
113	623	0	-0.9918	-0.128	0.3395	0.0078
143	623	0	-0.9994	-0.0352	0.5304	0.0107
173	623	0	-0.9996	0.0296	0.5283	0.0134
203	623	0	-0.9992	0.0394	0.1602	0.0209
233	623	0	-0.9697	-0.2444	0.0423	0.0333
263	623	0	-0.9992	0.0391	0.345	0.0123
293	623	0	-0.999	-0.0443	0.3856	0.0143
323	623	0	-0.997	-0.0777	0.5732	0.0224
353	623	0	-0.9999	0.016	0.5208	0.0221
383	623	0	-0.9813	-0.1925	0.1834	0.0241
413	623	0	-1	-0.0099	0.4805	0.0152
443	623	0	-1	0.0013	0.6344	0.0069
473	623	0	-1	-0.0081	0.506	0.0072
503	623	0	-0.9999	0.0171	0.5492	0.0069
533	623	0	-0.9994	-0.0338	0.5384	0.0071
563	623	0	-0.9998	-0.0217	0.6545	0.006
593	623	0	-1	0.002	0.71	0.0058
623	623	0	-1	-0.0031	0.5098	0.0082
653	623	0	-0.9992	0.04	0.4589	0.0091
683	623	0	-0.9988	0.0481	0.5023	0.0076
713	623	0	-0.9999	0.0141	0.7137	0.0057
743	623	0	-0.9999	-0.0134	0.7082	0.0057
773	623	0	-0.9997	-0.0264	0.2211	0.0109
803	623	0	-0.9193	0.3936	0.1461	0.0301
833	623	0	-0.8221	0.5694	0.3225	0.0312
863	623	0	-0.9829	0.1839	0.3803	0.0128
893	623	0	-0.9996	-0.0278	0.3437	0.0145
923	623	0	-0.9939	0.1105	0.134	0.0247
953	623	0	-0.9978	0.0657	0.1746	0.0146
983	623	0	-1	0.0054	0.5404	0.0068
1013	623	0	-0.9994	0.0349	0.26	0.0095
1043	623	0	-0.9987	-0.0516	0.2971	0.0093
1073	623	0	-0.9945	-0.1049	0.5157	0.0108
1103	623	0	-0.9979	0.0646	0.4308	0.016
1133	623	0	-0.9995	0.03	0.5929	0.0079
1163	623	0	-0.9997	-0.0224	0.6381	0.0066
1193	623	0	-1	-0.0076	0.5492	0.0073
1223	623	0	-0.8286	-0.5598	0.069	0.0234
1253	623	0	-0.1778	-0.9841	0.2046	0.0694
1283	623	0	-0.0649	0.9979	0.1458	0.0401
1313	623	0	-0.9988	0.0496	0.3832	0.0089
1343	623	0	-1	0.0008	0.3013	0.01
1373	623	0	-0.9999	0.0118	0.257	0.0113
1403	623	0	-0.9995	-0.0315	0.5797	0.0068
1433	623	0	-1	-0.004	0.7336	0.0057
1463	623	0	-0.9997	-0.0228	0.7498	0.0059
1493	623	0	-0.9974	-0.072	0.7749	0.0091
1523	623	0	-0.9986	0.0523	0.7014	0.0098
1553	623	0	-0.9536	0.3011	0.1155	0.0152
1583	623	0	-0.6602	0.7511	0.1787	0.0338
1613	623	0	-0.9763	0.2162	0.2598	0.0162
1643	623	0	-0.9986	0.0525	0.4952	0.0082
1673	623	0	-0.9675	0.2529	0.2723	0.0117
1703	623	0	-0.7493	0.6622	0.2109	0.027
1733	623	0	-0.9982	0.0607	0.2625	0.0254
1763	623	0	-0.9361	0.3519	0.1407	0.0284
1793	623	0	-0.9593	-0.2822	0.1193	0.0305
1823	623	0	-0.4897	-0.8719	0.151	0.0291
1853	623	0	-1	-0.0097	0.1266	0.0124
1883	623	0	-0.0376	-0.9993	0.4475	0.0246
1913	623	0	-0.0217	-0.9998	0.77	0.0674
1943	623	0	-0.0366	-0.9993	0.4611	0.0173
23	653	0	-0.041	0.9992	0.9384	0.1693
53	653	0	-0.0258	0.9997	0.6151	0.025
83	653	0	-0.0973	-0.9953	0.6331	0.0273
113	653	0	-0.2948	-0.9556	0.1176	0.0273
143	653	0	-0.9722	-0.2342	0.222	0.0433
173	653	0	-0.9922	0.1244	0.3059	0.0448
203	653	0	-0.1198	-0.9928	0.1491	0.0965
233	653	0	-0.0353	-0.9994	0.1971	0.1978
263	653	0	-0.1782	0.984	0.0769	0.0408
293	653	0	-0.9998	0.02	0.0521	0.0663
323	653	0	-1	0.0012	0.1446	0.0903
353	653	0	-0.9925	-0.1221	0.2708	0.0751
383	653	0	-0.9918	-0.1276	0.1872	0.0692
413	653	0	-0.9999	-0.0157	0.3543	0.0528
443	653	0	-0.9952	0.0981	0.1262	0.0205
473	653	0	-0.9991	-0.0425	0.1518	0.0251
503	653	0	-0.1198	0.9928	0.0378	0.0324
533	653	0	-0.3915	-0.9202	0.2054	0.0402
563	653	0	-0.9314	-0.3641	0.1614	0.0141
593	653	0	-0.9998	-0.0211	0.3281	0.0091
623	653	0	-0.9304	0.3666	0.0842	0.0246
653	653	0	-0.5474	0.8369	0.2437	0.0603
683	653	0	-0.5975	0.8019	0.2129	0.0389
713	653	0	-0.9934	0.1143	0.2377	0.0122
743	653	0	-0.9959	-0.0909	0.2435	0.0111
773	653	0	-0.9927	-0.1206	0.1179	0.0126
803	653	0	-0.9761	0.2171	0.1593	0.0265
833	653	0	-0.8252	0.5649	0.2971	0.033
863	653	0	-0.814	0.5809	0.1562	0.0608
893	653	0	-0.6072	-0.7945	0.0644	0.0641
923	653	0	-0.1305	0.9914	0.1501	0.0644
953	653	0	-0.3267	0.9451	0.1697	0.0365
983	653	0	-0.9909	0.1349	0.2204	0.011
1013	653	0	-0.1207	0.9927	0.0667	0.0217
1043	653	0	-0.3591	-0.9333	0.1147	0.0264
1073	653	0	-0.9837	-0.1798	0.2115	0.012
1103	653	0	-0.9996	0.0287	0.1919	0.0131
1133	653	0	-0.9942	-0.1074	0.2118	0.0142
1163	653	0	-0.9975	-0.0706	0.3281	0.0097
1193	653	0	-0.9753	0.2211	0.0643	0.0157
1223	653	0	-0.2303	-0.9731	0.2398	0.0739
1253	653	0	-0.2385	-0.9712	0.266	0.2375
1283	653	0	-0.3326	0.9431	0.249	0.1427
1313	653	0	-0.6315	0.7754	0.2063	0.0199
1343	653	0	-0.8915	-0.4531	0.0118	0.0169
1373	653	0	-0.0695	-0.9976	0.1047	0.0314
1403	653	0	-0.1714	-0.9852	0.1059	0.0194
1433	653	0	-0.9969	0.079	0.1886	0.0098
1463	653	0	-0.9997	0.0263	0.3444	0.0083
1493	653	0	-0.9996	0.0283	0.3256	0.0145
1523	653	0	-0.9934	0.1146	0.298	0.0177
1553	653	0	-0.6297	0.7768	0.0665	0.0252
1583	653	0	-0.5554	0.8316	0.2138	0.0765
1613	653	0	-0.8042	0.5943	0.1152	0.0481
1643	653	0	-0.9808	0.1951	0.2252	0.0199
1673	653	0	-0.1031	-0.9947	0.1016	0.0293
1703	653	0	-0.1027	-0.9947	0.3099	0.0747
1733	653	0	-0.1477	-0.989	0.0829	0.0784
1763	653	0	-0.1257	0.9921	0.1425	0.1693
1793	653	0	-0.8571	0.5151	0.0282	0.1638
1823	653	0	-0.1344	0.9909	0.0555	0.0389
1853	653	0	-0.2914	0.9566	0.147	0.0571
1883	653	0	-0.1991	-0.98	0.2212	0.1638
1913	653	0	-0.0721	-0.9974	0.6719	0.2746
1943	653	0	-0.0645	-0.9979	0.5578	0.0692
23	683	0	-0.0083	1	0.9152	0.1399
53	683	0	-0.0133	0.9999	0.5931	0.0228
83	683	0	-0.0149	0.9999	0.6501	0.0326
113	683	0	-0.2118	-0.9773	0.0326	0.0401
143	683	0	-0.9967	-0.0808	0.2399	0.0452
173	683	0	-0.9978	0.0665	0.3955	0.0468
203	683	0	-0.932	-0.3624	0.1049	0.0553
233	683	0	-0.0043	-1	0.0773	0.0935
263	683	0	-1	0.008	0.1247	0.0276
293	683	0	-0.9836	-0.1802	0.1176	0.0762
323	683	0	-0.9668	0.2556	0.1607	0.1702
353	683	0	-0.9985	0.0545	0.204	0.0918
383	683	0	-0.9785	0.2065	0.155	0.0511
413	683	0	-0.9993	-0.0381	0.1667	0.0407
443	683	0	-0.4953	0.8687	0.0313	0.0359
473	683	0	-0.996	-0.0892	0.1215	0.0781
503	683	0	-0.0339	-0.9994	0.0927	0.0878
533	683	0	-0.2163	-0.9763	0.3291	0.106
563	683	0	-0.2733	-0.9619	0.1388	0.0259
593	683	0	-0.9973	-0.0739	0.0623	0.0143
623	683	0	-0.6833	0.7301	0.0513	0.0607
653	683	0	-0.4381	0.8989	0.3247	0.1158
683	683	0	-0.47	0.8827	0.4174	0.0678
713	683	0	-0.4427	0.8967	0.1133	0.0236
743	683	0	-0.0813	-0.9967	0.1385	0.0233
773	683	0	-0.2749	0.9615	0.0781	0.0133
803	683	0	-0.5115	-0.8593	0.0526	0.0153
833	683	0	-0.2556	0.9668	0.1476	0.0277
863	683	0	-0.2543	0.9671	0.1499	0.1007
893	683	0	-0.2135	0.977	0.2189	0.0949
923	683	0	-0.2925	0.9563	0.1047	0.0368
953	683	0	-0.2085	-0.978	0.0201	0.0179
983	683	0	-0.9962	0.0873	0.0562	0.0109
1013	683	0	-0.1278	-0.9918	0.2497	0.0291
1043	683	0	-0.1089	-0.9941	0.1595	0.0448
1073	683	0	-0.2532	0.9674	0.107	0.0182
1103	683	0	-0.4311	0.9023	0.0676	0.0159
1133	683	0	-0.0749	-0.9972	0.1227	0.026
1163	683	0	-0.9662	-0.2577	0.0958	0.0131
1193	683	0	-0.7311	0.6823	0.069	0.0185
1223	683	0	-0.2721	-0.9623	0.1262	0.0371
1253	683	0	-0.5833	-0.8123	0.1546	0.0779
1283	683	0	-0.7855	0.6189	0.1938	0.0539
1313	683	0	-0.8663	0.4995	0.1058	0.0125
1343	683	0	-0.5842	-0.8116	0.1026	0.016
1373	683	0	-0.6227	0.7824	0.0624	0.033
1403	683	0	-0.6095	0.7928	0.1213	0.0208
1433	683	0	-0.9677	0.2521	0.0826	0.0098
1463	683	0	-0.9873	0.159	0.1073	0.0107
1493	683	0	-0.8956	0.4448	0.0766	0.0256
1523	683	0	-0.8329	0.5533	0.1787	0.041
1553	683	0	-0.8485	0.5292	0.0774	0.0299
1583	683	0	-0.5428	0.8398	0.2002	0.0414
1613	683	0	-0.7598	0.6501	0.1692	0.0462
1643	683	0	-0.885	0.4657	0.1335	0.0566
1673	683	0	-0.9955	-0.0943	0.047	0.0733
1703	683	0	-0.4397	-0.8982	0.1911	0.0522
1733	683	0	-0.6894	-0.7244	0.0618	0.0557
1763	683	0	-0.7246	-0.6892	0.1112	0.1169
1793	683	0	-0.9478	0.3187	0.1733	0.1377
1823	683	0	-0.4998	0.8661	0.0922	0.0588
1853	683	0	-0.0335	-0.9994	0.1486	0.19
1883	683	0	-0.4752	-0.8799	0.1742	0.6591
1913	683	0	-0.0532	-0.9986	0.3958	0.5868
1943	683	0	-0.0099	-1	0.4324	0.1323
23	713	0	-0.0036	-1	0.6224	0.025
53	713	0	-0.0543	0.9985	0.0459	0.0097
83	713	0	-0.1354	0.9908	0.3704	0.0162
113	713	0	-0.9907	0.1361	0.1608	0.0173
143	713	0	-0.9999	-0.0119	0.3793	0.013
173	713	0	-1	0.0051	0.5288	0.0187
203	713	0	-0.9998	0.0176	0.5276	0.0145
233	713	0	-0.9996	-0.0291	0.3678	0.0101
263	713	0	-0.9996	-0.0295	0.595	0.009
293	713	0	-0.9992	-0.0403	0.3131	0.0251
323	713	0	-0.9971	0.0764	0.2895	0.0652
353	713	0	-0.9935	0.1134	0.3996	0.031
383	713	0	-0.9968	0.0796	0.4084	0.0125
413	713	0	-0.9995	-0.032	0.368	0.0153
443	713	0	-0.9993	0.0364	0.1332	0.0262
473	713	0	-0.9875	0.1577	0.2189	0.0805
503	713	0	-0.9925	0.1225	0.1626	0.0462
533	713	0	-0.0428	-0.9991	0.1071	0.0316
563	713	0	-0.9996	0.0267	0.2034	0.0112
593	713	0	-0.996	-0.0892	0.1676	0.0132
623	713	0	-0.9986	0.0525	0.1042	0.0538
653	713	0	-0.9028	0.43	0.1529	0.0356
683	713	0	-0.8672	0.498	0.2493	0.0137
713	713	0	-0.9997	0.0234	0.2095	0.013
743	713	0	-0.9914	0.1308	0.1777	0.0136
773	713	0	-0.9988	0.0491	0.3582	0.0097
803	713	0	-1	0.0058	0.3389	0.0101
833	713	0	-0.9999	-0.0149	0.2911	0.0107
863	713	0	-0.9989	-0.0477	0.0966	0.0269
893	713	0	-0.7033	0.7109	0.1341	0.0278
923	713	0	-0.9625	0.2713	0.0949	0.0245
953	713	0	-0.9823	-0.1872	0.1724	0.0151
983	713	0	-0.9982	-0.0593	0.4088	0.0082
1013	713	0	-0.8412	-0.5408	0.1497	0.0141
1043	713	0	-0.9332	0.3594	0.0405	0.023
1073	713	0	-0.9007	0.4345	0.1985	0.0129
1103	713	0	-0.9984	-0.0568	0.3464	0.0099
1133	713	0	-0.9998	-0.0203	0.2902	0.0136
1163	713	0	-0.9997	0.026	0.3744	0.0101
1193	713	0	-0.9697	0.2441	0.148	0.0366
1223	713	0	-0.9704	-0.2414	0.2253	0.0546
1253	713	0	-0.9615	-0.2749	0.1722	0.0215
1283	713	0	-0.9715	-0.2369	0.1006	0.024
1313	713	0	-0.9965	-0.084	0.3783	0.0087
1343	713	0	-0.9993	-0.0387	0.477	0.0079
1373	713	0	-0.9988	0.0482	0.3845	0.0152
1403	713	0	-1	0.0026	0.4251	0.0143
1433	713	0	-0.9998	-0.022	0.3729	0.0103
1463	713	0	-0.9992	0.0394	0.3836	0.0094
1493	713	0	-0.9965	0.0835	0.2313	0.0127
1523	713	0	-0.8899	0.4561	0.1618	0.0273
1553	713	0	-0.8949	0.4463	0.2319	0.0198
1583	713	0	-0.9859	0.167	0.2304	0.0134
1613	713	0	-0.9433	0.3318	0.164	0.0209
1643	713	0	-0.8853	0.465	0.0749	0.0499
1673	713	0	-0.9838	0.1791	0.0885	0.0674
1703	713	0	-0.9575	0.2884	0.1521	0.0221
1733	713	0	-0.9992	0.0396	0.3364	0.0115
1763	713	0	-0.9965	-0.084	0.2833	0.0167
1793	713	0	-0.9807	0.1953	0.1062	0.0335
1823	713	0	-0.9382	0.3461	0.0447	0.0454
1853	713	0	-0.6384	-0.7697	0.1097	0.0825
1883	713	0	-0.5538	-0.8327	0.2207	0.3286
1913	713	0	-0.0098	-1	0.2147	0.2824
1943	713	0	-0.0872	0.9962	0.295	0.068
23	743	0	-0.9997	-0.0254	0.1766	0.0022
53	743	0	-0.9998	0.0177	0.3318	0.0023
83	743	0	-0.7831	0.6219	0.1199	0.0032
113	743	0	-0.9995	0.031	0.3891	0.0034
143	743	0	-0.9998	-0.0203	0.5703	0.0024
173	743	0	-1	-0.0044	0.7149	0.0025
203	743	0	-1	0.0052	0.7198	0.0024
233	743	0	-0.999	-0.0445	0.6829	0.002
263	743	0	-0.9991	-0.0424	0.5777	0.0026
293	743	0	-0.9997	-0.0256	0.2214	0.0087
323	743	0	-1	0.0039	0.26	0.0152
353	743	0	-0.9981	0.061	0.4836	0.0048
383	743	0	-1	-0.0059	0.7326	0.0022
413	743	0	-1	-0.0026	0.5546	0.0033
443	743	0	-0.9999	0.0169	0.3929	0.0045
473	743	0	-0.9869	0.1616	0.3307	0.0114
503	743	0	-0.9958	0.0914	0.44	0.0057
533	743	0	-1	0.0001	0.454	0.0032
563	743	0	-0.9994	-0.0333	0.6595	0.0024
593	743	0	-0.9997	-0.0242	0.6171	0.0025
623	743	0	-1	-0.0088	0.3412	0.0055
653	743	0	-0.9995	0.0301	0.4988	0.0037
683	743	0	-1	0.0051	0.7224	0.0023
713	743	0	-0.9998	-0.0182	0.6508	0.0027
743	743	0	-1	-0.0057	0.6453	0.0028
773	743	0	-1	-0.0032	0.7555	0.0025
803	743	0	-0.9999	-0.0154	0.7418	0.0025
833	743	0	-1	-0.0014	0.7226	0.0025
863	743	0	-1	-0.0079	0.5349	0.0033
893	743	0	-0.9998	0.0202	0.5201	0.0035
923	743	0	-0.9999	-0.0127	0.3939	0.0046
953	743	0	-1	-0.0031	0.4043	0.0042
983	743	0	-0.9998	-0.0213	0.6395	0.003
1013	743	0	-0.9995	-0.0331	0.6277	0.0031
1043	743	0	-0.9996	-0.0292	0.5183	0.0039
1073	743	0	-1	0.0035	0.593	0.0033
1103	743	0	-0.9995	-0.031	0.5828	0.0036
1133	743	0	-1	-0.0072	0.399	0.0062
1163	743	0	-0.9996	-0.027	0.4743	0.0043
1193	743	0	-0.9574	-0.2888	0.075	0.0179
1223	743	0	-0.9604	-0.2787	0.18	0.0254
1253	743	0	-0.9968	-0.0801	0.18	0.0087
1283	743	0	-0.9995	-0.0321	0.0831	0.0105
1313	743	0	-0.9991	-0.0429	0.4831	0.0037
1343	743	0	-1	-0.0098	0.5404	0.0036
1373	743	0	-0.9962	0.0869	0.2838	0.0077
1403	743	0	-1	-0.0032	0.3736	0.0068
1433	743	0	-0.9992	-0.0397	0.3855	0.0054
1463	743	0	-1	-0.0012	0.6397	0.0034
1493	743	0	-0.9996	0.0287	0.5523	0.0038
1523	743	0	-0.9915	0.1303	0.3454	0.0064
1553	743	0	-0.995	0.0995	0.4947	0.0044
1583	743	0	-0.9999	0.0126	0.4975	0.0041
1613	743	0	-0.9999	0.0149	0.4844	0.0044
1643	743	0	-0.9965	0.0831	0.2823	0.0073
1673	743	0	-0.9999	0.0127	0.296	0.0094
1703	743	0	-0.9993	0.0381	0.5314	0.0046
1733	743	0	-0.9999	0.0135	0.6802	0.0035
1763	743	0	-0.9998	-0.0179	0.2542	0.007
1793	743	0	-0.9921	-0.1252	0.19	0.0086
1823	743	0	-0.9958	0.092	0.269	0.0096
1853	743	0	-0.9999	-0.0169	0.2683	0.0107
1883	743	0	-0.8851	-0.4655	0.183	0.0297
1913	743	0	-0.9998	0.0219	0.1138	0.0272
1943	743	0	-0.9904	0.1383	0.1355	0.0092
23	773	0	-0.9999	-0.0109	0.6576	0.0015
53	773	0	-0.9916	0.1296	0.4228	0.0032
83	773	0	-0.998	0.0639	0.4826	0.0038
113	773	0	-0.9903	-0.1391	0.7786	0.0032
143	773	0	-0.9964	-0.0845	0.6366	0.003
173	773	0	-0.9999	-0.0156	0.761	0.0025
203	773	0	-1	-0.0082	0.8348	0.0023
233	773	0	-1	-0.0076	0.8178	0.0022
263	773	0	-0.9999	-0.0118	0.8592	0.0022
293	773	0	-0.9998	-0.0186	0.7418	0.0026
323	773	0	-0.9999	-0.0167	0.6928	0.0029
353	773	0	-1	-0.0051	0.8352	0.0022
383	773	0	-1	-0.0077	0.8808	0.002
413	773	0	-1	-0.0064	0.8575	0.002
443	773	0	-0.9999	-0.0104	0.8537	0.002
473	773	0	-0.9993	0.0373	0.6442	0.0025
503	773	0	-0.9569	0.2903	0.2547	0.0048
533	773	0	-0.9747	0.2236	0.2837	0.0052
563	773	0	-0.9999	0.0105	0.5753	0.003
593	773	0	-1	-0.0056	0.8274	0.0021
623	773	0	-1	-0.0044	0.8919	0.002
653	773	0	-1	-0.0096	0.8466	0.0021
683	773	0	-0.9998	-0.0204	0.8071	0.0022
713	773	0	-1	-0.0077	0.8851	0.002
743	773	0	-1	-0.0051	0.8578	0.0021
773	773	0	-1	-0.0034	0.8064	0.0022
803	773	0	-0.9996	-0.0282	0.7419	0.0023
833	773	0	-0.9999	-0.0113	0.5093	0.0033
863	773	0	-0.9996	-0.0269	0.5247	0.004
893	773	0	-1	0	0.7655	0.0024
923	773	0	-1	0.0034	0.7877	0.0022
953	773	0	-1	-0.0061	0.8244	0.0022
983	773	0	-1	-0.0012	0.7999	0.0021
1013	773	0	-1	-0.0064	0.6567	0.0024
1043	773	0	-1	-0.0076	0.8297	0.0021
1073	773	0	-1	-0.0079	0.8924	0.002
1103	773	0	-1	-0.0064	0.8473	0.0021
1133	773	0	-1	-0.0027	0.7539	0.0023
1163	773	0	-1	-0.007	0.8403	0.002
1193	773	0	-0.9995	-0.0319	0.6398	0.0027
1223	773	0	-1	-0.0095	0.5661	0.0032
1253	773	0	-0.9995	0.0308	0.6653	0.0024
1283	773	0	-0.9994	0.0354	0.561	0.0029
1313	773	0	-0.9961	0.0881	0.4844	0.004
1343	773	0	-1	-0.0036	0.6033	0.003
1373	773	0	-1	0.0007	0.7293	0.0026
1403	773	0	-1	-0.0025	0.8056	0.0023
1433	773	0	-1	-0.0088	0.8192	0.0022
1463	773	0	-1	-0.0052	0.8762	0.0022
1493	773	0	-1	-0.0031	0.845	0.0022
1523	773	0	-0.9998	-0.0198	0.6693	0.0026
1553	773	0	-0.9999	-0.0149	0.8062	0.0023
1583	773	0	-0.9997	-0.0259	0.8022	0.0024
1613	773	0	-0.9999	-0.0147	0.8061	0.0023
1643	773	0	-1	0.0003	0.774	0.0024
1673	773	0	-1	-0.0092	0.8366	0.0023
1703	773	0	-0.9999	-0.0103	0.8244	0.0023
1733	773	0	-1	-0.0083	0.6984	0.0025
1763	773	0	-0.9997	-0.0252	0.6046	0.0028
1793	773	0	-0.9998	-0.0175	0.6525	0.0027
1823	773	0	-0.9991	-0.0425	0.6895	0.0033
1853	773	0	-0.9982	-0.0595	0.5438	0.0042
1883	773	0	-0.9978	-0.0667	0.5333	0.0035
1913	773	0	-0.9973	-0.0737	0.4463	0.0038
1943	773	0	-0.1959	-0.9806	0.1284	0.004
23	803	0	-0.9999	-0.0118	0.2407	0.0098
53	803	0	-0.9326	0.3609	0.143	0.0175
83	803	0	-0.9448	0.3277	0.2406	0.0158
113	803	0	-0.9961	-0.0879	0.3724	0.0084
143	803	0	-0.9997	0.0257	0.1836	0.018
173	803	0	-0.9968	0.0794	0.3547	0.0114
203	803	0	-0.9978	0.066	0.426	0.0094
233	803	0	-1	-0.0067	0.436	0.0106
263	803	0	-0.9989	-0.0468	0.6624	0.0061
293	803	0	-0.9995	-0.0315	0.6469	0.0061
323	803	0	-0.9996	-0.0295	0.5423	0.0074
353	803	0	-1	0.0039	0.6101	0.0063
383	803	0	-0.9999	0.0129	0.6595	0.0055
413	803	0	-1	-0.0077	0.7282	0.0051
443	803	0	-1	-0.0075	0.7101	0.0053
473	803	0	-0.9953	0.0969	0.2526	0.0093
503	803	0	-0.3023	0.9532	0.1476	0.0385
533	803	0	-0.589	0.8081	0.1356	0.0554
563	803	0	-0.9999	-0.0144	0.1361	0.0341
593	803	0	-0.9987	-0.0502	0.3316	0.0106
623	803	0	-1	-0.0053	0.6586	0.0056
653	803	0	-1	-0.0007	0.4286	0.009
683	803	0	-0.989	-0.1477	0.4081	0.0129
713	803	0	-0.9978	-0.0665	0.6412	0.0064
743	803	0	-0.9999	-0.0109	0.6515	0.0057
773	803	0	-0.9999	-0.0137	0.5137	0.0065
803	803	0	-0.9945	-0.1051	0.2636	0.0088
833	803	0	-0.4431	-0.8965	0.1182	0.0339
863	803	0	-0.9998	-0.0176	0.1211	0.0504
893	803	0	-0.9895	0.1448	0.3443	0.0133
923	803	0	-0.9996	0.0272	0.5304	0.0066
953	803	0	-0.9994	-0.0346	0.6062	0.0059
983	803	0	-1	0.0008	0.4763	0.0065
1013	803	0	-1	-0.0022	0.1399	0.0089
1043	803	0	-0.9999	0.0128	0.5457	0.0061
1073	803	0	-1	-0.0084	0.7333	0.005
1103	803	0	-0.9999	-0.0115	0.698	0.0052
1133	803	0	-1	-0.0007	0.6667	0.0055
1163	803	0	-1	0.0039	0.6704	0.006
1193	803	0	-0.9999	-0.0155	0.678	0.0054
1223	803	0	-1	-0.0061	0.6756	0.0052
1253	803	0	-0.9992	0.041	0.5669	0.0058
1283	803	0	-0.7847	0.6198	0.1511	0.019
1313	803	0	-0.7545	0.6563	0.1679	0.0594
1343	803	0	-0.924	0.3823	0.1061	0.0275
1373	803	0	-0.9993	-0.0363	0.5586	0.0069
1403	803	0	-0.9982	-0.0602	0.5504	0.0068
1433	803	0	-0.9985	-0.0546	0.5755	0.0063
1463	803	0	-0.9998	-0.0179	0.7135	0.0057
1493	803	0	-0.9999	0.0118	0.5147	0.0079
1523	803	0	-0.9877	-0.1566	0.3609	0.0147
1553	803	0	-0.9847	-0.1742	0.4483	0.0098
1583	803	0	-0.9949	-0.1004	0.4214	0.0083
1613	803	0	-0.9982	-0.0596	0.4827	0.0078
1643	803	0	-1	-0.0091	0.4625	0.0072
1673	803	0	-1	-0.0046	0.5068	0.0077
1703	803	0	-0.9992	-0.0396	0.5311	0.0067
1733	803	0	-0.9997	-0.0252	0.3527	0.008
1763	803	0	-0.9981	-0.0621	0.3748	0.008
1793	803	0	-0.9969	0.0787	0.222	0.0105
1823	803	0	-0.9905	-0.1373	0.3865	0.011
1853	803	0	-0.9932	-0.1168	0.3505	0.0135
1883	803	0	-0.9922	-0.1249	0.2814	0.0115
1913	803	0	-0.9233	-0.3841	0.0884	0.0188
1943	803	0	-0.015	-0.9999	0.6829	0.0356
23	833	0	-0.9258	0.3779	0.0073	0.0427
53	833	0	-0.0667	-0.9978	0.165	0.0314
83	833	0	-0.9446	0.3282	0.1137	0.0135
113	833	0	-0.9385	0.3452	0.03	0.0212
143	833	0	-0.6526	0.7577	0.1076	0.0875
173	833	0	-0.7606	0.6493	0.1285	0.0599
203	833	0	-0.9735	0.2289	0.1532	0.0319
233	833	0	-0.9729	0.2311	0.2541	0.0359
263	833	0	-1	0.0088	0.3022	0.0116
293	833	0	-0.9963	-0.0858	0.3614	0.0096
323	833	0	-0.9741	-0.2263	0.2378	0.0184
353	833	0	-0.9989	0.0479	0.3016	0.0136
383	833	0	-0.9875	0.1575	0.3105	0.0099
413	833	0	-0.9999	-0.0108	0.3317	0.0082
443	833	0	-0.9876	-0.1572	0.2366	0.0146
473	833	0	-0.9583	-0.2859	0.2291	0.0212
503	833	0	-0.2783	-0.9605	0.1515	0.0712
533	833	0	-0.0122	0.9999	0.1688	0.2452
563	833	0	-0.1198	-0.9928	0.0213	0.251
593	833	0	-0.0722	-0.9974	0.0646	0.0516
623	833	0	-0.9995	0.0315	0.072	0.0131
653	833	0	-0.0017	1	0.0727	0.0594
683	833	0	-0.9288	-0.3706	0.1833	0.1063
713	833	0	-0.9135	-0.4069	0.2457	0.0273
743	833	0	-0.9479	-0.3187	0.0454	0.0145
773	833	0	-0.1531	-0.9882	0.0706	0.023
803	833	0	-0.5358	-0.8443	0.1306	0.0224
833	833	0	-0.4137	-0.9104	0.1813	0.0988
863	833	0	-0.978	0.2086	0.151	0.146
893	833	0	-0.905	0.4255	0.3233	0.0297
923	833	0	-0.9962	0.0874	0.2442	0.0125
953	833	0	-0.9899	-0.1418	0.2869	0.0104
983	833	0	-1	0.0032	0.2004	0.0119
1013	833	0	-0.993	-0.1184	0.111	0.0125
1043	833	0	-0.9953	0.0968	0.1391	0.0144
1073	833	0	-0.994	-0.1095	0.2058	0.0133
1103	833	0	-0.9997	0.0264	0.3252	0.0089
1133	833	0	-0.8152	0.5792	0.1415	0.0148
1163	833	0	-0.6776	0.7355	0.0984	0.0219
1193	833	0	-0.9993	-0.0363	0.0445	0.0144
1223	833	0	-0.9999	-0.0118	0.3482	0.0079
1253	833	0	-0.9524	0.305	0.1687	0.0104
1283	833	0	-0.1427	0.9898	0.2632	0.0651
1313	833	0	-0.2482	0.9687	0.217	0.2595
1343	833	0	-0.4283	0.9036	0.2322	0.1086
1373	833	0	-0.9818	0.1897	0.1081	0.0142
1403	833	0	-0.0404	-0.9992	0.0964	0.024
1433	833	0	-0.803	-0.596	0.014	0.0179
1463	833	0	-0.9974	0.0727	0.2155	0.0119
1493	833	0	-0.9597	0.281	0.0223	0.0714
1523	833	0	-0.7247	-0.689	0.1697	0.158
1553	833	0	-0.5478	-0.8366	0.1962	0.0685
1583	833	0	-0.2895	0.9572	0.2035	0.0379
1613	833	0	-0.3922	0.9199	0.1031	0.0462
1643	833	0	-0.6828	0.7306	0.0833	0.0206
1673	833	0	-0.6857	0.7279	0.0921	0.0427
1703	833	0	-0.593	-0.8052	0.0529	0.0324
1733	833	0	-0.3355	0.942	0.2241	0.0414
1763	833	0	-0.0818	0.9967	0.1355	0.0292
1793	833	0	-0.1072	0.9942	0.304	0.0655
1823	833	0	-0.0771	0.997	0.2502	0.0463
1853	833	0	-0.9998	-0.0199	0.0963	0.0136
1883	833	0	-0.9963	-0.0857	0.1059	0.0188
1913	833	0	-0.1197	0.9928	0.1375	0.0428
1943	833	0	-0.0146	0.9999	0.8732	0.1234
23	863	0	-0.8521	-0.5234	0.0646	0.021
53	863	0	-0.0184	0.9998	0.0909	0.0181
83	863	0	-0.9483	0.3173	0.168	0.012
113	863	0	-0.0072	-1	0.1192	0.0225
143	863	0	-0.2944	0.9557	0.1077	0.1131
173	863	0	-0.8768	0.4808	0.1108	0.1124
203	863	0	-0.9988	0.049	0.2547	0.0321
233	863	0	-0.9757	0.219	0.2638	0.0232
263	863	0	-0.9986	0.0524	0.1854	0.0104
293	863	0	-0.9898	-0.1422	0.2671	0.0087
323	863	0	-0.975	-0.2223	0.169	0.0135
353	863	0	-0.9998	-0.0181	0.2224	0.0099
383	863	0	-0.9973	0.0738	0.1771	0.009
413	863	0	-0.9706	-0.2405	0.1201	0.0106
443	863	0	-0.5868	-0.8097	0.123	0.0343
473	863	0	-0.8786	-0.4776	0.0987	0.0402
503	863	0	-0.1763	-0.9843	0.2211	0.0556
533	863	0	-0.1221	-0.9925	0.1981	0.345
563	863	0	-0.1386	-0.9903	0.037	0.4146
593	863	0	-0.2002	0.9797	0.1099	0.0707
623	863	0	-0.2645	-0.9644	0.0125	0.0195
653	863	0	-0.0294	0.9996	0.1659	0.1162
683	863	0	-0.9258	0.378	0.1287	0.2037
713	863	0	-0.878	0.4787	0.1313	0.0551
743	863	0	-0.0928	-0.9957	0.2401	0.0362
773	863	0	-0.0303	-0.9995	0.2252	0.0462
803	863	0	-0.4425	-0.8968	0.0991	0.0298
833	863	0	-0.6708	-0.7417	0.0443	0.0689
863	863	0	-0.9993	0.0367	0.0842	0.105
893	863	0	-0.8616	0.5076	0.1475	0.0277
923	863	0	-0.3887	0.9214	0.0981	0.0447
953	863	0	-0.4266	-0.9044	0.0882	0.0289
983	863	0	-0.4893	0.8721	0.0539	0.0352
1013	863	0	-0.6271	-0.779	0.1081	0.033
1043	863	0	-0.2326	0.9726	0.0797	0.0345
1073	863	0	-0.2963	0.9551	0.0373	0.0324
1103	863	0	-0.9711	0.2388	0.2581	0.0168
1133	863	0	-0.5611	0.8277	0.1131	0.0267
1163	863	0	-0.2221	0.975	0.2059	0.0467
1193	863	0	-0.1746	0.9846	0.1549	0.0294
1223	863	0	-1	-0.0009	0.1763	0.0093
1253	863	0	-0.8489	0.5286	0.0777	0.0097
1283	863	0	-0.1763	-0.9843	0.2386	0.0412
1313	863	0	-0.1912	-0.9815	0.1532	0.1534
1343	863	0	-0.3066	0.9518	0.1435	0.0655
1373	863	0	-0.8869	0.4619	0.0391	0.0143
1403	863	0	-0.2355	0.9719	0.2458	0.0304
1433	863	0	-0.426	0.9047	0.1213	0.0182
1463	863	0	-0.1741	-0.9847	0.1943	0.0237
1493	863	0	-0.2809	-0.9597	0.222	0.2384
1523	863	0	-0.375	-0.927	0.1867	0.3831
1553	863	0	-0.0481	-0.9988	0.2491	0.1109
1583	863	0	-0.1048	0.9945	0.3977	0.0817
1613	863	0	-0.3171	0.9484	0.3823	0.1128
1643	863	0	-0.2966	0.955	0.3175	0.0395
1673	863	0	-0.2257	0.9742	0.1775	0.0902
1703	863	0	-0.0702	0.9975	0.1946	0.0678
1733	863	0	-0.2137	0.9769	0.3634	0.0724
1763	863	0	-0.1016	0.9948	0.225	0.0314
1793	863	0	-0.0566	0.9984	0.3398	0.0713
1823	863	0	-0.155	0.9879	0.3725	0.0576
1853	863	0	-0.2577	0.9662	0.2896	0.0169
1883	863	0	-0.9801	0.1984	0.0664	0.0116
1913	863	0	-0.0707	0.9975	0.5113	0.0303
1943	863	0	-0.0312	0.9995	0.9528	0.1683
23	893	0	-0.9479	-0.3185	0.2861	0.0086
53	893	0	-0.9925	-0.1224	0.2835	0.0079
83	893	0	-0.9992	0.0396	0.455	0.0061
113	893	0	-0.9765	0.2155	0.096	0.0085
143	893	0	-0.3151	0.9491	0.0338	0.0301
173	893	0	-0.9984	0.0566	0.2919	0.036
203	893	0	-0.9983	0.0584	0.314	0.0229
233	893	0	-0.9981	0.0624	0.3574	0.0104
263	893	0	-0.9995	0.0322	0.4536	0.0078
293	893	0	-0.9997	-0.0258	0.642	0.0057
323	893	0	-0.9997	-0.0238	0.6247	0.0057
353	893	0	-0.9996	-0.0287	0.6196	0.0055
383	893	0	-0.9989	-0.0465	0.4679	0.0069
413	893	0	-0.996	-0.0898	0.4069	0.0081
443	893	0	-0.9858	-0.1681	0.2394	0.0155
473	893	0	-0.9862	0.1653	0.261	0.0184
503	893	0	-0.9786	-0.2059	0.1147	0.0172
533	893	0	-0.6099	-0.7925	0.1634	0.0854
563	893	0	-0.9998	-0.0187	0.0951	0.1058
593	893	0	-0.9407	0.3392	0.2731	0.0268
623	893	0	-0.9968	0.0805	0.3306	0.0303
653	893	0	-0.9451	0.3268	0.2051	0.0564
683	893	0	-0.9454	0.326	0.258	0.0707
713	893	0	-0.9808	0.1952	0.2065	0.0269
743	893	0	-0.2762	-0.9611	0.1583	0.022
773	893	0	-0.2167	-0.9762	0.0506	0.022
803	893	0	-0.9996	0.0272	0.1723	0.0198
833	893	0	-0.9958	-0.0916	0.1715	0.0217
863	893	0	-0.9997	-0.0252	0.1541	0.0279
893	893	0	-0.8993	0.4373	0.0939	0.0218
923	893	0	-0.4291	0.9033	0.1655	0.0501
953	893	0	-0.4597	0.8881	0.1354	0.0313
983	893	0	-0.1838	0.983	0.122	0.0512
1013	893	0	-0.1298	-0.9915	0.0924	0.0535
1043	893	0	-0.9996	-0.0299	0.103	0.0181
1073	893	0	-0.9859	0.1673	0.1835	0.0159
1103	893	0	-0.9906	0.1367	0.4175	0.0161
1133	893	0	-0.9975	0.07	0.3169	0.0162
1163	893	0	-0.9726	0.2325	0.1054	0.032
1193	893	0	-0.9946	0.1041	0.1363	0.0381
1223	893	0	-0.9976	-0.0688	0.3351	0.0157
1253	893	0	-0.9962	-0.0871	0.3789	0.0088
1283	893	0	-0.6813	-0.732	0.1615	0.0188
1313	893	0	-0.574	-0.8189	0.1524	0.0617
1343	893	0	-0.6017	-0.7987	0.05	0.0358
1373	893	0	-0.9994	-0.0347	0.2622	0.0117
1403	893	0	-0.999	0.0453	0.2657	0.0105
1433	893	0	-1	0.0047	0.3981	0.008
1463	893	0	-0.9476	-0.3195	0.2523	0.0116
1493	893	0	-0.6928	-0.7211	0.2352	0.0802
1523	893	0	-0.8978	-0.4403	0.0584	0.112
1553	893	0	-0.8024	0.5968	0.0825	0.0269
1583	893	0	-0.2516	0.9678	0.0324	0.0252
1613	893	0	-0.6018	0.7987	0.2708	0.0447
1643	893	0	-0.9308	0.3655	0.1454	0.028
1673	893	0	-0.9877	0.1565	0.0723	0.0299
1703	893	0	-0.9168	0.3993	0.169	0.0203
1733	893	0	-0.9465	0.3226	0.1318	0.0135
1763	893	0	-0.9999	-0.014	0.3285	0.0093
1793	893	0	-0.997	0.0769	0.0948	0.0136
1823	893	0	-0.835	0.5502	0.1018	0.0147
1853	893	0	-0.9179	0.3968	0.1719	0.0116
1883	893	0	-0.9858	0.1681	0.297	0.0099
1913	893	0	-0.1406	0.9901	0.4107	0.0188
1943	893	0	-0.0525	0.9986	0.9209	0.0956
23	923	0	-0.7832	-0.6218	0.2666	0.0036
53	923	0	-0.9801	-0.1986	0.3775	0.0022
83	923	0	-0.9998	-0.0179	0.6777	0.0016
113	923	0	-0.9967	0.0808	0.4459	0.0017
143	923	0	-0.9597	0.2809	0.164	0.0032
173	923	0	-0.9999	0.0115	0.4018	0.0039
203	923	0	-0.9976	0.0699	0.3029	0.0044
233	923	0	-0.9958	0.0917	0.3958	0.003
263	923	0	-0.996	0.0897	0.433	0.0031
293	923	0	-1	-0.004	0.7485	0.0018
323	923	0	-0.9999	-0.0124	0.8152	0.0017
353	923	0	-0.9997	-0.0249	0.7905	0.0017
383	923	0	-0.9996	-0.0267	0.7047	0.0019
413	923	0	-0.9995	-0.0313	0.6655	0.0021
443	923	0	-0.9998	-0.02	0.6712	0.0023
473	923	0	-0.9992	0.039	0.6149	0.0026
503	923	0	-0.9998	0.0211	0.5243	0.0027
533	923	0	-0.9974	-0.0725	0.3394	0.0062
563	923	0	-0.9995	0.032	0.382	0.0068
593	923	0	-0.9863	0.1648	0.3999	0.007
623	923	0	-0.9979	-0.0654	0.3305	0.0157
653	923	0	-0.9911	0.1331	0.4533	0.0162
683	923	0	-0.9882	0.1529	0.4269	0.0101
713	923	0	-0.9977	0.0677	0.4641	0.0044
743	923	0	-0.9982	-0.0595	0.4536	0.003
773	923	0	-0.9992	-0.0411	0.4949	0.0032
803	923	0	-0.9992	-0.0395	0.4856	0.0038
833	923	0	-1	-0.0028	0.5436	0.0033
863	923	0	-1	-0.0071	0.5398	0.0032
893	923	0	-0.9998	0.0179	0.3938	0.0044
923	923	0	-0.9295	0.3688	0.2339	0.0078
953	923	0	-0.9604	0.2785	0.225	0.0059
983	923	0	-0.0408	0.9992	0.0865	0.0118
1013	923	0	-0.364	0.9314	0.1475	0.0127
1043	923	0	-0.998	0.0631	0.3366	0.0041
1073	923	0	-0.9985	0.0545	0.2868	0.0054
1103	923	0	-0.9991	0.0416	0.3465	0.0076
1133	923	0	-0.9982	-0.0607	0.4636	0.0054
1163	923	0	-1	0.0096	0.2741	0.007
1193	923	0	-0.9985	0.0543	0.2326	0.0091
1223	923	0	-0.9893	-0.146	0.3	0.0069
1253	923	0	-0.9973	-0.0729	0.5023	0.0036
1283	923	0	-0.998	-0.0625	0.4382	0.0038
1313	923	0	-0.9996	-0.0288	0.1365	0.0113
1343	923	0	-0.9989	0.0468	0.1811	0.0078
1373	923	0	-1	-0.0022	0.6052	0.0032
1403	923	0	-1	-0.0027	0.7159	0.0028
1433	923	0	-1	-0.0069	0.7344	0.0027
1463	923	0	-1	-0.0052	0.6355	0.0033
[truncated: 179,546 more rows]

## Sheet: flat
X	Y	Slice	DX	DY	Coherency	Energy
43	28	0	-0.9966	0.0828	0.2639	0.0831
93	28	0	-0.9956	0.0935	0.2637	0.0806
143	28	0	-0.9998	0.0219	0.2407	0.0784
193	28	0	-1	-0.0011	0.3143	0.1323
243	28	0	-0.9969	-0.0783	0.3519	0.1162
293	28	0	-0.9926	-0.1213	0.2206	0.0387
343	28	0	-0.9994	-0.0355	0.0953	0.0267
393	28	0	-0.9837	-0.1798	0.1475	0.044
443	28	0	-0.9625	-0.2713	0.1649	0.0472
493	28	0	-0.9943	-0.1067	0.1823	0.0267
543	28	0	-0.9958	-0.0915	0.3379	0.0575
593	28	0	-0.9573	-0.2891	0.3221	0.1211
643	28	0	-0.9886	-0.1505	0.1826	0.1527
693	28	0	-1	-0.0009	0.1829	0.0878
743	28	0	-0.8476	-0.5306	0.2286	0.1113
793	28	0	-0.8707	-0.4918	0.2329	0.0778
843	28	0	-0.9789	0.2042	0.2217	0.0349
893	28	0	-0.9547	0.2976	0.3786	0.0482
943	28	0	-0.9633	0.2683	0.1956	0.0268
993	28	0	-1	-0.0034	0.1383	0.0307
1043	28	0	-0.9995	0.0301	0.3132	0.0762
1093	28	0	-0.9956	0.094	0.2004	0.0972
1143	28	0	-0.9989	-0.0476	0.182	0.094
1193	28	0	-0.9336	-0.3582	0.1426	0.0341
1243	28	0	-0.1835	-0.983	0.1018	0.0141
1293	28	0	-0.1679	0.9858	0.1389	0.0182
1343	28	0	-0.5002	0.8659	0.297	0.0312
1393	28	0	-0.5732	0.8194	0.4675	0.0603
1443	28	0	-0.5309	0.8474	0.3468	0.0433
1493	28	0	-0.6624	0.7492	0.1139	0.0499
1543	28	0	-0.7434	0.6689	0.1113	0.0507
1593	28	0	-0.4217	0.9067	0.1634	0.0464
1643	28	0	-0.2424	0.9702	0.2643	0.0748
1693	28	0	-0.2256	0.9742	0.2465	0.0509
1743	28	0	-0.158	-0.9874	0.1212	0.0651
1793	28	0	-0.2275	-0.9738	0.1239	0.1018
1843	28	0	-0.1292	0.9916	0.0756	0.0571
1893	28	0	-0.2142	0.9768	0.0416	0.0404
1943	28	0	-0.6133	-0.7898	0.0758	0.0829
43	78	0	-1	-0.0032	0.2356	0.0651
93	78	0	-0.9971	0.0763	0.2645	0.057
143	78	0	-0.9999	0.0152	0.2017	0.0521
193	78	0	-0.9998	-0.02	0.226	0.0982
243	78	0	-0.9982	-0.0594	0.2914	0.0998
293	78	0	-0.9999	-0.0106	0.2502	0.0546
343	78	0	-0.9985	0.0556	0.2469	0.0428
393	78	0	-0.9962	-0.0873	0.3489	0.0712
443	78	0	-0.987	-0.1608	0.3606	0.0783
493	78	0	-0.9983	-0.0574	0.2752	0.0455
543	78	0	-0.9987	-0.0513	0.3166	0.0537
593	78	0	-0.9742	-0.2255	0.2978	0.0722
643	78	0	-0.994	-0.1095	0.2038	0.0754
693	78	0	-0.9965	0.0831	0.194	0.0525
743	78	0	-0.9925	-0.1222	0.1546	0.0814
793	78	0	-0.9964	-0.0844	0.2113	0.079
843	78	0	-0.9946	0.1038	0.1691	0.0416
893	78	0	-0.9871	0.1604	0.1705	0.0535
943	78	0	-0.9973	0.0736	0.2018	0.041
993	78	0	-0.9973	0.074	0.1604	0.0356
1043	78	0	-0.9998	-0.0217	0.2012	0.0597
1093	78	0	-0.9998	0.0209	0.1607	0.1334
1143	78	0	-1	-0.0014	0.1909	0.1516
1193	78	0	-0.9253	-0.3793	0.1224	0.0588
1243	78	0	-0.1934	-0.9811	0.1443	0.0302
1293	78	0	-0.0447	-0.999	0.196	0.0301
1343	78	0	-0.0874	0.9962	0.0997	0.0347
1393	78	0	-0.5383	0.8427	0.1862	0.0389
1443	78	0	-0.43	0.9028	0.1844	0.0332
1493	78	0	-0.685	0.7285	0.0886	0.0718
1543	78	0	-0.6844	0.7291	0.099	0.0796
1593	78	0	-0.5067	0.8621	0.1657	0.095
1643	78	0	-0.3353	0.9421	0.2263	0.1231
1693	78	0	-0.2752	0.9614	0.1599	0.0942
1743	78	0	-0.3733	-0.9277	0.0627	0.1967
1793	78	0	-0.3721	-0.9282	0.0651	0.2576
1843	78	0	-0.1904	0.9817	0.0539	0.1167
1893	78	0	-0.2749	0.9615	0.0417	0.0586
1943	78	0	-0.6376	-0.7704	0.1001	0.0829
43	128	0	-0.9984	-0.0568	0.093	0.05
93	128	0	-0.9985	0.0542	0.1188	0.0262
143	128	0	-0.9998	-0.0189	0.0661	0.0341
193	128	0	-0.9985	0.0544	0.1393	0.0769
243	128	0	-0.9988	0.0484	0.2381	0.0858
293	128	0	-0.9817	0.1903	0.1726	0.0663
343	128	0	-0.9901	0.1405	0.2055	0.0738
393	128	0	-0.9979	-0.0651	0.3375	0.1077
443	128	0	-0.9876	-0.1567	0.2784	0.0922
493	128	0	-0.9998	0.0196	0.2038	0.0962
543	128	0	-0.9967	0.0809	0.2333	0.0888
593	128	0	-0.9992	-0.0405	0.197	0.0425
643	128	0	-0.9999	-0.012	0.085	0.0339
693	128	0	-0.9857	0.1684	0.0865	0.0403
743	128	0	-0.9852	0.1717	0.0936	0.0732
793	128	0	-0.9921	0.1252	0.2067	0.0877
843	128	0	-0.9859	0.1671	0.1701	0.0833
893	128	0	-0.9958	0.0915	0.0503	0.1245
943	128	0	-0.9922	0.1247	0.108	0.0772
993	128	0	-0.9708	0.2398	0.1415	0.0609
1043	128	0	-0.912	-0.4102	0.0384	0.0646
1093	128	0	-0.921	-0.3896	0.0644	0.1303
1143	128	0	-0.9992	0.0389	0.1233	0.1112
1193	128	0	-0.4896	-0.8719	0.0656	0.0607
1243	128	0	-0.0218	0.9998	0.2322	0.0767
1293	128	0	-0.0341	0.9994	0.1233	0.0681
1343	128	0	-0.6614	-0.75	0.0757	0.0644
1393	128	0	-0.6284	-0.7779	0.0555	0.0587
1443	128	0	-0.0748	0.9972	0.0998	0.0456
1493	128	0	-0.2987	0.9544	0.0893	0.0937
1543	128	0	-0.3674	0.9301	0.1397	0.1119
1593	128	0	-0.6119	0.7909	0.1173	0.1508
1643	128	0	-0.5856	0.8106	0.1233	0.1678
1693	128	0	-0.8252	0.5649	0.0481	0.1435
1743	128	0	-0.9708	-0.2397	0.0291	0.327
1793	128	0	-0.5336	0.8457	0.0446	0.3599
1843	128	0	-0.5738	0.819	0.1088	0.2215
1893	128	0	-0.5309	0.8474	0.1192	0.139
1943	128	0	-0.1573	0.9876	0.1148	0.065
43	178	0	-0.9673	0.2536	0.0891	0.045
93	178	0	-0.9815	-0.1916	0.025	0.0248
143	178	0	-0.9421	-0.3354	0.0837	0.035
193	178	0	-0.9963	-0.0864	0.1051	0.0625
243	178	0	-0.991	-0.1338	0.2261	0.0795
293	178	0	-0.9996	0.0272	0.0934	0.0807
343	178	0	-0.9549	0.2969	0.0812	0.0747
393	178	0	-0.9944	-0.1056	0.2386	0.0629
443	178	0	-0.9547	-0.2976	0.1586	0.0663
493	178	0	-0.9996	-0.03	0.179	0.1102
543	178	0	-0.9965	0.0837	0.2471	0.1109
593	178	0	-0.9988	0.0493	0.2091	0.047
643	178	0	-0.9805	0.1968	0.1459	0.0472
693	178	0	-0.9844	0.1759	0.1581	0.0437
743	178	0	-0.9977	0.0684	0.1523	0.0391
793	178	0	-0.9845	0.1752	0.1407	0.0382
843	178	0	-0.9914	0.1309	0.1076	0.0599
893	178	0	-0.9989	0.0474	0.0569	0.0909
943	178	0	-0.9175	0.3976	0.0334	0.0633
993	178	0	-0.9199	0.3921	0.1147	0.0558
1043	178	0	-0.3575	0.9339	0.0209	0.0332
1093	178	0	-0.3194	-0.9476	0.0562	0.0409
1143	178	0	-0.2978	-0.9546	0.0269	0.0352
1193	178	0	-0.1741	-0.9847	0.1736	0.047
1243	178	0	-0.0813	0.9967	0.1708	0.11
1293	178	0	-0.2292	-0.9734	0.013	0.2221
1343	178	0	-0.8511	-0.5249	0.0974	0.1405
1393	178	0	-0.467	-0.8843	0.0427	0.0578
1443	178	0	-0.1804	0.9836	0.1231	0.0626
1493	178	0	-0.0533	0.9986	0.1539	0.1134
1543	178	0	-0.1138	0.9935	0.1619	0.1361
1593	178	0	-0.2621	0.965	0.1029	0.1588
1643	178	0	-0.5138	0.8579	0.1275	0.1685
1693	178	0	-0.7331	0.6801	0.1367	0.1632
1743	178	0	-0.69	0.7238	0.0602	0.1685
1793	178	0	-0.4506	0.8927	0.1336	0.1817
1843	178	0	-0.7415	0.6709	0.158	0.2243
1893	178	0	-0.6603	0.751	0.1462	0.2747
1943	178	0	-0.3641	0.9313	0.1602	0.1035
43	228	0	-0.9929	0.1186	0.2033	0.0745
93	228	0	-0.9998	0.0201	0.1261	0.0452
143	228	0	-0.995	-0.1003	0.1815	0.0425
193	228	0	-1	0.0061	0.1687	0.0596
243	228	0	-0.9807	-0.1953	0.1982	0.071
293	228	0	-0.9079	-0.4192	0.2395	0.1177
343	228	0	-0.9023	-0.4311	0.1768	0.09
393	228	0	-0.955	-0.2967	0.1168	0.0267
443	228	0	-0.9232	-0.3843	0.1037	0.0279
493	228	0	-0.9947	-0.1026	0.1882	0.0483
543	228	0	-0.9998	0.0182	0.3026	0.0652
593	228	0	-0.9985	0.0546	0.2505	0.0522
643	228	0	-0.9841	0.1776	0.2648	0.0858
693	228	0	-0.9954	0.0957	0.332	0.0911
743	228	0	-0.9993	-0.0367	0.3842	0.0716
793	228	0	-0.9603	-0.2789	0.1314	0.0408
843	228	0	-0.5882	-0.8087	0.0868	0.0495
893	228	0	-0.82	-0.5723	0.0625	0.0566
943	228	0	-0.8505	-0.5259	0.0456	0.0568
993	228	0	-0.874	0.4859	0.0024	0.0335
1043	228	0	-0.3654	0.9309	0.0177	0.0181
1093	228	0	-0.4427	-0.8967	0.0332	0.0194
1143	228	0	-0.4601	-0.8879	0.1102	0.0484
1193	228	0	-0.3754	-0.9269	0.1623	0.1134
1243	228	0	-0.2611	-0.9653	0.1117	0.1417
1293	228	0	-0.6727	-0.7399	0.0527	0.3183
1343	228	0	-0.8991	-0.4378	0.0862	0.1982
1393	228	0	-0.1565	-0.9877	0.0386	0.0617
1443	228	0	-0.0818	0.9966	0.0889	0.0695
1493	228	0	-0.045	-0.999	0.1095	0.119
1543	228	0	-0.096	-0.9954	0.1431	0.134
1593	228	0	-0.1001	-0.995	0.1143	0.1082
1643	228	0	-0.4756	0.8797	0.1537	0.0886
1693	228	0	-0.6919	0.722	0.1971	0.159
1743	228	0	-0.528	0.8492	0.1714	0.0887
1793	228	0	-0.3044	0.9526	0.1836	0.059
1843	228	0	-0.7383	0.6744	0.1164	0.0868
1893	228	0	-0.5724	0.82	0.1399	0.1281
1943	228	0	-0.3366	0.9417	0.2065	0.0635
43	278	0	-0.994	0.1092	0.2555	0.071
93	278	0	-0.959	0.2832	0.1352	0.0566
143	278	0	-0.9998	-0.0177	0.2154	0.0676
193	278	0	-0.9998	0.0179	0.2949	0.1149
243	278	0	-0.9994	-0.0338	0.2356	0.1111
293	278	0	-0.9163	-0.4005	0.3731	0.1831
343	278	0	-0.9194	-0.3934	0.3786	0.1232
393	278	0	-0.9328	-0.3604	0.1937	0.0254
443	278	0	-0.8814	-0.4724	0.0487	0.0151
493	278	0	-0.9741	-0.2259	0.0591	0.0191
543	278	0	-0.9973	0.0739	0.1474	0.0419
593	278	0	-0.9819	0.1892	0.1175	0.0654
643	278	0	-0.9966	0.0824	0.258	0.0772
693	278	0	-0.9988	0.0492	0.4048	0.1276
743	278	0	-1	-0.0044	0.448	0.1265
793	278	0	-0.9712	-0.2385	0.241	0.0808
843	278	0	-0.6744	-0.7383	0.3343	0.1315
893	278	0	-0.6605	-0.7508	0.2971	0.0877
943	278	0	-0.948	-0.3184	0.119	0.0682
993	278	0	-0.2459	0.9693	0.0192	0.0422
1043	278	0	-0.6724	0.7402	0.0332	0.0354
1093	278	0	-0.9989	0.0474	0.1381	0.0542
1143	278	0	-0.9922	-0.1249	0.1721	0.1017
1193	278	0	-0.6216	-0.7833	0.0608	0.1241
1243	278	0	-0.1286	0.9917	0.0486	0.1553
1293	278	0	-0.9898	-0.1426	0.0065	0.2133
1343	278	0	-0.9953	0.0968	0.0523	0.0979
1393	278	0	-0.1633	0.9866	0.0887	0.0379
1443	278	0	-0.0574	-0.9984	0.1082	0.0318
1493	278	0	-0.2769	0.9609	0.0298	0.044
1543	278	0	-0.016	-0.9999	0.0667	0.0531
1593	278	0	-0.1046	-0.9945	0.0809	0.0353
1643	278	0	-0.4001	0.9165	0.1204	0.0282
1693	278	0	-0.6767	0.7363	0.1622	0.042
1743	278	0	-0.4999	0.8661	0.1587	0.026
1793	278	0	-0.1819	0.9833	0.1773	0.0227
1843	278	0	-0.1108	0.9938	0.1699	0.0302
1893	278	0	-0.1642	0.9864	0.2435	0.0453
1943	278	0	-0.151	0.9885	0.3043	0.0411
43	328	0	-0.8752	0.4837	0.1285	0.052
93	328	0	-0.8474	0.5309	0.09	0.0454
143	328	0	-0.995	-0.1001	0.1984	0.0699
193	328	0	-0.9981	-0.061	0.2546	0.1557
243	328	0	-0.9993	0.0384	0.2528	0.1227
293	328	0	-0.9882	-0.1531	0.3245	0.1373
343	328	0	-0.9747	-0.2234	0.3285	0.0888
393	328	0	-0.9854	-0.1701	0.1576	0.0256
443	328	0	-0.768	-0.6404	0.0402	0.0158
493	328	0	-0.1482	-0.989	0.0946	0.0243
543	328	0	-0.5382	0.8428	0.0155	0.0774
593	328	0	-0.9307	0.3659	0.072	0.1029
643	328	0	-0.9998	0.0207	0.2252	0.0753
693	328	0	-0.9982	0.0594	0.4063	0.1435
743	328	0	-0.999	0.0447	0.4455	0.1834
793	328	0	-0.9995	-0.0327	0.292	0.1289
843	328	0	-0.6555	-0.7552	0.2882	0.1628
893	328	0	-0.6039	-0.7971	0.2965	0.102
943	328	0	-0.8449	-0.5349	0.0884	0.0424
993	328	0	-0.0474	0.9989	0.0485	0.0239
1043	328	0	-0.2502	0.9682	0.0399	0.0335
1093	328	0	-0.997	0.0777	0.2026	0.1071
1143	328	0	-0.9954	0.0959	0.2801	0.1848
1193	328	0	-0.9458	0.3246	0.0994	0.1142
1243	328	0	-0.3927	0.9197	0.041	0.252
1293	328	0	-0.9246	0.3809	0.0153	0.3882
1343	328	0	-0.9747	0.2237	0.0208	0.1248
1393	328	0	-0.1823	0.9832	0.1124	0.0298
1443	328	0	-0.4921	0.8705	0.0527	0.0369
1493	328	0	-0.932	0.3625	0.0913	0.0576
1543	328	0	-0.7026	0.7115	0.1225	0.0427
1593	328	0	-0.2301	0.9732	0.1092	0.0191
1643	328	0	-0.1449	0.9894	0.1258	0.0273
1693	328	0	-0.2325	0.9726	0.1759	0.025
1743	328	0	-0.2737	0.9618	0.2058	0.0361
1793	328	0	-0.1526	0.9883	0.1512	0.0392
1843	328	0	-0.0064	1	0.1688	0.035
1893	328	0	-0.0591	0.9983	0.229	0.04
1943	328	0	-0.0703	0.9975	0.2239	0.0296
43	378	0	-0.9276	0.3735	0.0899	0.0492
93	378	0	-0.8227	0.5685	0.0601	0.0371
143	378	0	-0.9897	-0.1428	0.0723	0.0401
193	378	0	-0.9801	-0.1986	0.1126	0.0603
243	378	0	-0.999	-0.0456	0.1951	0.0468
293	378	0	-0.9978	-0.0656	0.3737	0.0792
343	378	0	-0.9983	-0.0578	0.3552	0.08
393	378	0	-0.9995	0.0324	0.2161	0.0341
443	378	0	-0.9784	-0.2066	0.0238	0.0225
493	378	0	-0.1858	-0.9826	0.1715	0.0371
543	378	0	-0.516	-0.8566	0.1066	0.091
593	378	0	-0.92	-0.3919	0.0699	0.0706
643	378	0	-0.9987	0.0517	0.1995	0.0446
693	378	0	-0.9989	0.0467	0.3553	0.0623
743	378	0	-0.9999	-0.0103	0.4251	0.0994
793	378	0	-0.9996	0.0275	0.2914	0.0728
843	378	0	-0.7638	-0.6455	0.0751	0.0642
893	378	0	-0.2642	-0.9645	0.0638	0.0555
943	378	0	-0.0804	-0.9968	0.0829	0.0262
993	378	0	-0.2019	-0.9794	0.0488	0.0167
1043	378	0	-0.3719	-0.9283	0.0428	0.0219
1093	378	0	-0.9963	0.0858	0.1127	0.0587
1143	378	0	-0.9525	0.3044	0.1905	0.1105
1193	378	0	-0.8049	0.5935	0.1896	0.1113
1243	378	0	-0.7054	0.7088	0.1254	0.1722
1293	378	0	-0.823	0.5681	0.0174	0.2308
1343	378	0	-0.9969	0.0786	0.0098	0.1009
1393	378	0	-0.2851	0.9585	0.0576	0.0297
1443	378	0	-0.9812	0.1932	0.0763	0.0676
1493	378	0	-0.9901	0.1402	0.1099	0.0948
1543	378	0	-0.5987	0.801	0.08	0.0368
1593	378	0	-0.4656	0.885	0.0906	0.0193
1643	378	0	-0.2397	0.9708	0.1399	0.0247
1693	378	0	-0.2621	0.9651	0.2449	0.0411
1743	378	0	-0.2605	0.9655	0.2639	0.1146
1793	378	0	-0.1159	0.9933	0.1665	0.1404
1843	378	0	-0.0741	0.9973	0.1646	0.0859
1893	378	0	-0.1151	0.9934	0.1933	0.0675
1943	378	0	-0.1621	0.9868	0.1685	0.0409
43	428	0	-0.397	-0.9178	0.0059	0.0274
93	428	0	-0.1752	0.9845	0.0579	0.0227
143	428	0	-0.9597	0.2809	0.028	0.0181
193	428	0	-0.9989	0.0459	0.1756	0.0226
243	428	0	-0.9984	0.0559	0.2053	0.0305
293	428	0	-0.9997	-0.023	0.2317	0.0485
343	428	0	-0.9998	0.0206	0.2776	0.0695
393	428	0	-0.9799	0.1996	0.1194	0.0522
443	428	0	-0.9282	0.3722	0.0541	0.0379
493	428	0	-0.0641	-0.9979	0.1246	0.0449
543	428	0	-0.9582	-0.2862	0.1148	0.0755
593	428	0	-0.9992	-0.0399	0.2858	0.0857
643	428	0	-1	-0.0012	0.2577	0.0579
693	428	0	-0.9978	0.0662	0.1892	0.0308
743	428	0	-0.9985	-0.0553	0.1195	0.0307
793	428	0	-0.9902	0.1397	0.0364	0.0334
843	428	0	-0.8613	-0.5082	0.0276	0.0417
893	428	0	-0.9473	-0.3203	0.1044	0.0573
943	428	0	-0.9722	-0.2342	0.1313	0.0374
993	428	0	-0.9886	-0.1506	0.1256	0.0385
1043	428	0	-0.9916	-0.1297	0.1644	0.0468
1093	428	0	-0.8882	0.4594	0.1583	0.0498
1143	428	0	-0.7154	0.6987	0.2553	0.0947
1193	428	0	-0.8156	0.5786	0.2196	0.1217
1243	428	0	-0.739	0.6737	0.2249	0.0809
1293	428	0	-0.6262	0.7796	0.047	0.0689
1343	428	0	-0.9999	-0.0101	0.0404	0.0774
1393	428	0	-0.776	0.6307	0.0606	0.0468
1443	428	0	-0.9739	0.2271	0.0364	0.0471
1493	428	0	-0.9055	0.4244	0.033	0.0594
1543	428	0	-0.2986	0.9544	0.0729	0.0319
1593	428	0	-0.7006	0.7136	0.1166	0.0363
1643	428	0	-0.8428	0.5382	0.1208	0.0494
1693	428	0	-0.9918	0.1278	0.0986	0.0667
1743	428	0	-0.0154	-0.9999	0.1406	0.1117
1793	428	0	-0.311	-0.9504	0.1345	0.147
1843	428	0	-0.0468	0.9989	0.1468	0.0702
1893	428	0	-0.1905	0.9817	0.2047	0.0602
1943	428	0	-0.24	0.9708	0.202	0.0542
43	478	0	-0.5384	-0.8427	0.0131	0.0461
93	478	0	-0.5676	0.8233	0.0376	0.0358
143	478	0	-0.9555	0.2951	0.165	0.0272
193	478	0	-0.9927	0.1204	0.2973	0.0324
243	478	0	-0.9938	0.1108	0.2508	0.0413
293	478	0	-0.9972	-0.0749	0.0657	0.0317
343	478	0	-0.9956	-0.0932	0.0668	0.0488
393	478	0	-0.0121	0.9999	0.1629	0.079
443	478	0	-0.1391	0.9903	0.0715	0.0582
493	478	0	-0.9894	0.145	0.0789	0.0344
543	478	0	-0.9989	0.0465	0.3343	0.0684
593	478	0	-0.9984	0.0562	0.4402	0.147
643	478	0	-0.9994	0.0353	0.3312	0.0925
693	478	0	-0.9984	0.0572	0.1992	0.0436
743	478	0	-0.9914	0.1311	0.0376	0.027
793	478	0	-0.4432	0.8964	0.03	0.0273
843	478	0	-0.9478	-0.319	0.2014	0.056
893	478	0	-0.964	-0.2657	0.3821	0.1167
943	478	0	-0.9882	-0.1531	0.2634	0.0974
993	478	0	-0.99	-0.1409	0.2049	0.0861
1043	478	0	-0.9999	0.0113	0.1539	0.1209
1093	478	0	-0.9142	0.4054	0.2217	0.1519
1143	478	0	-0.716	0.6981	0.2118	0.1405
1193	478	0	-0.696	0.7181	0.108	0.1202
1243	478	0	-0.3951	0.9186	0.0551	0.06
1293	478	0	-0.412	0.9112	0.0665	0.0541
1343	478	0	-0.9097	0.4152	0.1631	0.0752
1393	478	0	-0.8855	0.4647	0.2081	0.0732
1443	478	0	-0.5772	0.8166	0.0545	0.0723
1493	478	0	-0.4822	0.8761	0.067	0.1207
1543	478	0	-0.8605	0.5094	0.025	0.091
1593	478	0	-0.621	-0.7838	0.0178	0.0732
1643	478	0	-0.9631	0.2693	0.0343	0.132
1693	478	0	-0.9974	0.0717	0.0974	0.1381
1743	478	0	-0.6326	-0.7744	0.0718	0.0908
1793	478	0	-0.4535	-0.8913	0.1248	0.0839
1843	478	0	-0.0102	0.9999	0.1801	0.0415
1893	478	0	-0.1338	0.991	0.2852	0.0395
1943	478	0	-0.1859	0.9826	0.2524	0.0359
43	528	0	-0.9931	0.1176	0.2259	0.0968
93	528	0	-0.9875	0.1577	0.2341	0.0763
143	528	0	-0.9773	0.2121	0.3028	0.0638
193	528	0	-0.9861	0.1663	0.3278	0.0523
243	528	0	-0.9869	0.1613	0.1523	0.055
293	528	0	-0.111	-0.9938	0.0952	0.046
343	528	0	-0.8766	-0.4813	0.0064	0.0572
393	528	0	-0.7941	0.6078	0.0292	0.0712
443	528	0	-0.9912	0.1326	0.1053	0.0489
493	528	0	-0.9996	-0.0281	0.2316	0.0434
543	528	0	-0.9998	0.0187	0.1656	0.0522
593	528	0	-0.9957	0.093	0.362	0.0862
643	528	0	-0.9968	0.0799	0.2617	0.0573
693	528	0	-0.9984	0.0571	0.1639	0.0447
743	528	0	-0.9058	0.4237	0.1154	0.0484
793	528	0	-0.759	0.6511	0.1087	0.0387
843	528	0	-0.9769	-0.2137	0.1898	0.0347
893	528	0	-0.973	-0.2307	0.388	0.0714
943	528	0	-0.9919	-0.1271	0.2191	0.0756
993	528	0	-0.9955	-0.0952	0.1405	0.0627
1043	528	0	-0.9713	0.238	0.0493	0.1002
1093	528	0	-0.8854	0.4649	0.1516	0.1204
1143	528	0	-0.7185	0.6956	0.1242	0.0744
1193	528	0	-0.0132	0.9999	0.1021	0.0645
1243	528	0	-0.0764	-0.9971	0.1289	0.0558
1293	528	0	-0.0369	0.9993	0.106	0.0627
1343	528	0	-0.904	0.4275	0.0762	0.0509
1393	528	0	-0.6325	0.7745	0.0921	0.0546
1443	528	0	-0.0118	-0.9999	0.089	0.1355
1493	528	0	-0.1245	0.9922	0.0629	0.271
1543	528	0	-0.7905	0.6125	0.0137	0.2527
1593	528	0	-0.6529	-0.7574	0.1337	0.1973
1643	528	0	-0.5101	-0.8601	0.1367	0.2163
1693	528	0	-0.2904	-0.9569	0.0758	0.1432
1743	528	0	-0.068	-0.9977	0.1322	0.1214
1793	528	0	-0.0419	0.9991	0.0897	0.1544
1843	528	0	-0.1197	0.9928	0.128	0.0705
1893	528	0	-0.1255	0.9921	0.2632	0.0246
1943	528	0	-0.1049	0.9945	0.2212	0.0166
43	578	0	-0.9992	0.0388	0.2808	0.137
93	578	0	-0.9977	0.0683	0.2742	0.1479
143	578	0	-0.9775	0.2108	0.267	0.1342
193	578	0	-0.9462	0.3235	0.2173	0.0988
243	578	0	-0.9641	0.2654	0.0818	0.0682
293	578	0	-0.9969	-0.0787	0.0752	0.0548
343	578	0	-1	-0.0096	0.2532	0.0649
393	578	0	-0.9962	0.0867	0.339	0.0752
443	578	0	-0.9986	0.052	0.3919	0.0683
493	578	0	-1	0.002	0.4153	0.0944
543	578	0	-1	-0.0011	0.2282	0.0478
593	578	0	-0.9932	0.1168	0.3098	0.0483
643	578	0	-0.9772	0.2124	0.1894	0.0391
693	578	0	-0.9374	0.3482	0.1449	0.0345
743	578	0	-0.9445	0.3286	0.1971	0.0592
793	578	0	-0.9827	0.1851	0.1014	0.043
843	578	0	-0.7727	-0.6348	0.0821	0.0192
893	578	0	-0.8953	-0.4455	0.12	0.0198
943	578	0	-0.9724	-0.2332	0.064	0.029
993	578	0	-0.9676	-0.2525	0.0746	0.0365
1043	578	0	-0.3008	-0.9537	0.0548	0.0375
1093	578	0	-0.1392	0.9903	0.0764	0.0362
1143	578	0	-0.0104	0.9999	0.1133	0.028
1193	578	0	-0.0641	-0.9979	0.1455	0.0291
1243	578	0	-0.0664	-0.9978	0.0904	0.043
1293	578	0	-0.2237	-0.9747	0.0394	0.0569
1343	578	0	-0.8688	-0.4952	0.0168	0.0469
1393	578	0	-0.1542	-0.988	0.1524	0.0611
1443	578	0	-0.3214	-0.947	0.1324	0.1884
1493	578	0	-0.7265	-0.6871	0.0714	0.2936
1543	578	0	-0.7766	-0.63	0.1265	0.3116
1593	578	0	-0.4829	-0.8757	0.0775	0.2313
1643	578	0	-0.2097	-0.9778	0.1557	0.1238
1693	578	0	-0.1404	-0.9901	0.1361	0.0599
1743	578	0	-0.0485	0.9988	0.1718	0.0681
1793	578	0	-0.1025	0.9947	0.1128	0.0982
1843	578	0	-0.1574	0.9875	0.1793	0.0544
1893	578	0	-0.1536	0.9881	0.2511	0.0298
1943	578	0	-0.1216	0.9926	0.2065	0.0192
43	628	0	-0.9997	0.0254	0.0725	0.1414
93	628	0	-0.9999	0.0114	0.0756	0.2131
143	628	0	-0.9853	0.1711	0.1847	0.2308
193	628	0	-0.9053	0.4247	0.1637	0.207
243	628	0	-0.9628	0.2701	0.167	0.0963
293	628	0	-0.9999	-0.0104	0.2307	0.0694
343	628	0	-0.985	-0.1725	0.3288	0.0836
393	628	0	-0.9995	-0.0308	0.3256	0.0634
443	628	0	-0.9942	0.1073	0.3563	0.0676
493	628	0	-0.9969	0.0781	0.3417	0.0807
543	628	0	-0.9989	0.0468	0.305	0.0514
593	628	0	-0.9932	0.1161	0.5129	0.096
643	628	0	-0.9842	0.1768	0.5067	0.0785
693	628	0	-0.9623	0.2721	0.25	0.0442
743	628	0	-0.9019	0.4319	0.2342	0.0889
793	628	0	-0.9545	0.2982	0.2407	0.0689
843	628	0	-0.7616	-0.6481	0.0492	0.0217
893	628	0	-0.2172	-0.9761	0.1615	0.0185
943	628	0	-0.939	-0.344	0.0882	0.0306
993	628	0	-0.9931	-0.1175	0.1417	0.0439
1043	628	0	-0.9997	-0.0252	0.0915	0.0453
1093	628	0	-0.9794	0.2021	0.0752	0.0582
1143	628	0	-0.2756	-0.9613	0.1027	0.0682
1193	628	0	-0.2885	-0.9575	0.1433	0.0627
1243	628	0	-0.346	-0.9382	0.1225	0.0613
1293	628	0	-0.4266	-0.9045	0.0565	0.0867
1343	628	0	-0.5881	0.8088	0.0442	0.1
1393	628	0	-0.1034	-0.9946	0.1302	0.1076
1443	628	0	-0.3417	-0.9398	0.1752	0.2255
1493	628	0	-0.6759	-0.737	0.0946	0.3081
1543	628	0	-0.7685	-0.6398	0.1566	0.2416
1593	628	0	-0.905	-0.4254	0.0244	0.1369
1643	628	0	-0.3076	0.9515	0.1382	0.055
1693	628	0	-0.0081	1	0.0066	0.0541
1743	628	0	-0.4605	0.8877	0.065	0.0881
1793	628	0	-0.2988	0.9543	0.0922	0.0665
1843	628	0	-0.1035	0.9946	0.272	0.0334
1893	628	0	-0.1615	0.9869	0.2863	0.0365
1943	628	0	-0.1942	0.981	0.2489	0.0258
43	678	0	-0.052	0.9986	0.085	0.2286
93	678	0	-0.0749	-0.9972	0.0607	0.3538
143	678	0	-0.9755	0.2201	0.0599	0.1972
193	678	0	-0.7349	0.6782	0.0672	0.1383
243	678	0	-0.9723	0.2336	0.1799	0.0652
293	678	0	-0.9939	0.1098	0.1979	0.0701
343	678	0	-0.9981	0.0609	0.1256	0.0998
393	678	0	-0.9984	0.0565	0.1293	0.0496
443	678	0	-0.9939	0.1104	0.3126	0.047
493	678	0	-0.993	0.1181	0.3059	0.0444
543	678	0	-0.9995	-0.0316	0.1903	0.0369
593	678	0	-0.9972	0.0753	0.3825	0.0831
643	678	0	-0.9975	0.07	0.4682	0.1205
693	678	0	-0.9944	0.1054	0.296	0.0804
743	678	0	-0.8295	0.5585	0.1879	0.1322
793	678	0	-0.9359	0.3523	0.1927	0.1141
843	678	0	-0.9864	-0.1647	0.0427	0.0328
893	678	0	-0.4195	-0.9078	0.1495	0.0258
943	678	0	-0.8315	-0.5555	0.1736	0.0476
993	678	0	-0.9844	-0.1761	0.1217	0.0467
1043	678	0	-0.9889	0.1488	0.176	0.067
1093	678	0	-0.9601	0.2798	0.0827	0.1064
1143	678	0	-0.4305	-0.9026	0.148	0.2005
1193	678	0	-0.4757	-0.8796	0.1206	0.177
1243	678	0	-0.6727	-0.7399	0.0465	0.0986
1293	678	0	-0.2875	-0.9578	0.0488	0.0851
1343	678	0	-0.2298	0.9732	0.0739	0.1181
1393	678	0	-0.1618	0.9868	0.1025	0.0989
1443	678	0	-0.2708	-0.9626	0.1054	0.1262
1493	678	0	-0.3442	-0.9389	0.0612	0.1686
1543	678	0	-0.0221	-0.9998	0.1449	0.1397
1593	678	0	-0.0274	0.9996	0.2634	0.0911
1643	678	0	-0.1709	-0.9853	0.1479	0.0662
1693	678	0	-0.8133	-0.5819	0.0864	0.14
1743	678	0	-0.2925	0.9563	0.0759	0.1607
1793	678	0	-0.3827	0.9239	0.1091	0.0902
1843	678	0	-0.0458	-0.999	0.1463	0.0353
1893	678	0	-0.0247	0.9997	0.1985	0.0254
1943	678	0	-0.091	0.9958	0.2335	0.0221
43	728	0	-0.1894	0.9819	0.07	0.1568
93	728	0	-0.2247	0.9744	0.021	0.1863
143	728	0	-0.958	0.2867	0.0506	0.0706
193	728	0	-0.5839	0.8118	0.0359	0.0379
243	728	0	-0.9871	0.1601	0.1172	0.0318
293	728	0	-0.9752	0.2212	0.1315	0.0966
343	728	0	-0.732	0.6813	0.1107	0.1902
393	728	0	-0.4896	0.872	0.129	0.0703
443	728	0	-0.8023	0.5969	0.0212	0.0231
493	728	0	-0.1168	-0.9932	0.0586	0.0263
543	728	0	-0.1929	-0.9812	0.0947	0.0314
593	728	0	-0.9999	-0.0168	0.2894	0.0683
643	728	0	-1	0.0088	0.451	0.1603
693	728	0	-0.9987	0.0502	0.3359	0.0951
743	728	0	-0.9107	0.413	0.0801	0.0665
793	728	0	-0.9144	-0.4049	0.0496	0.0871
843	728	0	-0.7802	-0.6256	0.162	0.048
893	728	0	-0.742	-0.6703	0.1853	0.0331
943	728	0	-0.9091	-0.4165	0.1729	0.0704
993	728	0	-0.998	0.0633	0.1939	0.1036
1043	728	0	-0.9943	0.1064	0.2935	0.0953
1093	728	0	-0.9939	-0.1101	0.0242	0.0699
1143	728	0	-0.458	-0.889	0.1469	0.1306
1193	728	0	-0.9839	-0.1788	0.0905	0.1473
1243	728	0	-0.9979	0.0655	0.1832	0.1346
1293	728	0	-0.9646	0.2639	0.0503	0.0658
1343	728	0	-0.0692	0.9976	0.0893	0.0502
1393	728	0	-0.0482	-0.9988	0.1143	0.0495
1443	728	0	-0.1118	-0.9937	0.1188	0.1123
1493	728	0	-0.0747	0.9972	0.0818	0.1739
1543	728	0	-0.1211	0.9926	0.1615	0.069
1593	728	0	-0.0588	0.9983	0.3088	0.0541
1643	728	0	-0.1186	-0.9929	0.1453	0.0681
1693	728	0	-0.5171	-0.8559	0.0972	0.1175
1743	728	0	-0.0235	-0.9997	0.1104	0.0932
1793	728	0	-0.1683	-0.9857	0.0781	0.0792
1843	728	0	-0.3977	-0.9175	0.1381	0.1301
1893	728	0	-0.0885	-0.9961	0.1518	0.0774
1943	728	0	-0.0538	-0.9986	0.2109	0.0367
43	778	0	-0.9831	0.1828	0.0741	0.0712
93	778	0	-1	-0.0083	0.1012	0.0649
143	778	0	-0.9994	-0.0352	0.0329	0.0324
193	778	0	-0.0805	0.9968	0.0219	0.0257
243	778	0	-0.9795	0.2013	0.1385	0.0271
293	778	0	-0.9893	0.146	0.1753	0.0644
343	778	0	-0.8802	0.4747	0.1121	0.1013
393	778	0	-0.6638	0.7479	0.1082	0.0371
443	778	0	-0.075	0.9972	0.0731	0.0182
493	778	0	-0.1213	-0.9926	0.1257	0.0444
543	778	0	-0.1425	-0.9898	0.1115	0.0586
593	778	0	-0.9874	-0.1581	0.1517	0.0686
643	778	0	-0.9998	-0.0188	0.33	0.1206
693	778	0	-1	-0.0046	0.28	0.0861
743	778	0	-0.9297	-0.3684	0.2742	0.0674
793	778	0	-0.8916	-0.4528	0.2689	0.089
843	778	0	-0.8708	-0.4917	0.3467	0.1011
893	778	0	-0.8528	-0.5222	0.2267	0.0542
943	778	0	-0.971	-0.2392	0.1399	0.0494
993	778	0	-0.9994	0.0336	0.3034	0.1286
1043	778	0	-0.9987	0.0502	0.4144	0.148
1093	778	0	-1	0.0065	0.173	0.0493
1143	778	0	-0.1282	-0.9917	0.0924	0.0517
1193	778	0	-0.9509	0.3094	0.168	0.0996
1243	778	0	-0.9811	0.1937	0.2086	0.1303
1293	778	0	-1	-0.0008	0.1223	0.0722
1343	778	0	-0.044	0.999	0.0621	0.0765
1393	778	0	-0.1154	-0.9933	0.1477	0.069
1443	778	0	-0.1467	-0.9892	0.21	0.0846
1493	778	0	-0.0677	-0.9977	0.0571	0.0948
1543	778	0	-0.0776	0.997	0.1237	0.0482
1593	778	0	-0.0923	0.9957	0.1575	0.0524
1643	778	0	-0.3836	0.9235	0.1401	0.085
1693	778	0	-0.3177	0.9482	0.1046	0.091
1743	778	0	-0.0099	1	0.112	0.0467
1793	778	0	-0.4486	-0.8937	0.1117	0.1009
1843	778	0	-0.5997	-0.8002	0.1186	0.211
1893	778	0	-0.5179	0.8555	0.0711	0.1441
1943	778	0	-0.1993	0.9799	0.1342	0.0651
43	828	0	-0.9764	0.216	0.2455	0.0709
93	828	0	-0.9825	0.1862	0.2303	0.0601
143	828	0	-0.5231	0.8523	0.0285	0.0315
193	828	0	-0.1037	-0.9946	0.2451	0.0271
243	828	0	-0.5035	0.864	0.031	0.0239
293	828	0	-0.0291	0.9996	0.0731	0.0474
343	828	0	-0.0479	-0.9989	0.1163	0.072
393	828	0	-0.8173	-0.5762	0.0145	0.031
443	828	0	-0.9973	0.0731	0.0931	0.0217
493	828	0	-0.1942	-0.981	0.0883	0.0336
543	828	0	-0.0279	-0.9996	0.0601	0.0518
593	828	0	-0.9699	0.2435	0.2323	0.0713
643	828	0	-0.9969	0.0792	0.3386	0.1099
693	828	0	-1	-0.0046	0.3641	0.1114
743	828	0	-0.947	-0.3213	0.4033	0.1401
793	828	0	-0.9652	-0.2613	0.3349	0.1644
843	828	0	-0.9416	-0.3367	0.2524	0.1423
893	828	0	-0.9029	-0.4299	0.1194	0.1108
943	828	0	-0.9417	-0.3365	0.1365	0.0676
993	828	0	-0.9962	-0.0874	0.1948	0.0676
1043	828	0	-0.9983	0.0589	0.3374	0.0657
1093	828	0	-0.9957	0.0928	0.1705	0.034
1143	828	0	-0.9021	0.4315	0.0397	0.0369
1193	828	0	-0.6509	0.7592	0.1399	0.0626
1243	828	0	-0.9335	0.3585	0.1274	0.1072
1293	828	0	-0.9799	0.1993	0.1319	0.1133
1343	828	0	-0.2228	0.9749	0.1444	0.1254
1393	828	0	-0.0547	0.9985	0.1768	0.0815
1443	828	0	-0.3584	-0.9336	0.2493	0.0735
1493	828	0	-0.5046	-0.8634	0.127	0.0733
1543	828	0	-0.0543	-0.9985	0.1319	0.0791
1593	828	0	-0.1364	0.9907	0.1143	0.0855
1643	828	0	-0.3956	0.9184	0.1319	0.0611
1693	828	0	-0.4532	0.8914	0.1094	0.0611
1743	828	0	-0.1399	0.9902	0.052	0.0357
1793	828	0	-0.3636	-0.9316	0.0727	0.064
1843	828	0	-0.8946	-0.4469	0.0728	0.1945
1893	828	0	-0.952	0.3062	0.1266	0.1908
1943	828	0	-0.7505	0.6608	0.1341	0.0941
43	878	0	-0.9767	0.2145	0.2314	0.0646
93	878	0	-0.9642	0.2652	0.2023	0.059
143	878	0	-0.3094	0.9509	0.0415	0.0322
193	878	0	-0.0944	0.9955	0.1107	0.0241
243	878	0	-0.9142	0.4052	0.148	0.0447
293	878	0	-0.9966	0.083	0.1659	0.0672
343	878	0	-0.9762	-0.2171	0.2716	0.084
393	878	0	-0.9897	-0.1433	0.3551	0.0622
443	878	0	-0.9994	0.0334	0.2681	0.0452
493	878	0	-0.9276	-0.3737	0.0481	0.0351
543	878	0	-0.1784	-0.984	0.0912	0.0392
593	878	0	-0.6694	0.7429	0.0739	0.0512
643	878	0	-0.9768	0.2141	0.3205	0.0707
693	878	0	-0.9883	0.1524	0.3804	0.0802
743	878	0	-0.9898	-0.1425	0.2532	0.122
793	878	0	-0.9999	-0.0142	0.2517	0.174
843	878	0	-0.9999	-0.0115	0.1242	0.1051
893	878	0	-0.7506	-0.6608	0.0604	0.1029
943	878	0	-0.9351	-0.3543	0.1027	0.0685
993	878	0	-0.3634	-0.9316	0.0714	0.0354
1043	878	0	-0.9717	-0.2364	0.0367	0.0341
1093	878	0	-0.9987	-0.0514	0.1934	0.0781
1143	878	0	-0.9904	0.1385	0.1457	0.1166
1193	878	0	-0.9096	0.4154	0.143	0.1273
1243	878	0	-0.8827	0.47	0.1251	0.0612
1293	878	0	-0.8211	0.5708	0.0941	0.052
1343	878	0	-0.1393	0.9902	0.194	0.0598
1393	878	0	-0.042	0.9991	0.184	0.0489
1443	878	0	-0.3798	-0.9251	0.2566	0.0604
1493	878	0	-0.275	-0.9614	0.1504	0.073
1543	878	0	-0.1038	0.9946	0.121	0.0923
1593	878	0	-0.2381	0.9712	0.1405	0.0865
1643	878	0	-0.0464	0.9989	0.1663	0.0406
1693	878	0	-0.5601	-0.8284	0.0387	0.0395
1743	878	0	-0.9211	-0.3893	0.0466	0.0516
1793	878	0	-0.3795	-0.9252	0.0359	0.0688
1843	878	0	-0.756	-0.6545	0.1437	0.195
1893	878	0	-0.7694	-0.6388	0.149	0.2028
1943	878	0	-0.5148	-0.8573	0.051	0.1146
43	928	0	-0.2947	0.9556	0.0396	0.034
93	928	0	-0.6371	0.7708	0.0596	0.0425
143	928	0	-0.0732	0.9973	0.08	0.035
193	928	0	-0.8376	0.5463	0.1168	0.0442
243	928	0	-0.9239	0.3827	0.2113	0.1313
293	928	0	-0.9892	0.1465	0.2983	0.1495
343	928	0	-0.9915	-0.1302	0.4563	0.092
393	928	0	-0.991	-0.1337	0.4444	0.0705
443	928	0	-0.9986	-0.0527	0.2497	0.0323
493	928	0	-0.9978	-0.0657	0.1553	0.0272
543	928	0	-0.9829	-0.1842	0.0237	0.0326
593	928	0	-0.0454	-0.999	0.2542	0.0365
643	928	0	-0.6284	0.7779	0.0284	0.0297
693	928	0	-0.9998	-0.0222	0.2686	0.0469
743	928	0	-0.9935	-0.1139	0.3276	0.081
793	928	0	-0.9987	-0.0503	0.3336	0.1035
843	928	0	-0.557	-0.8305	0.0283	0.0768
893	928	0	-0.2294	-0.9733	0.1544	0.0646
943	928	0	-0.2779	-0.9606	0.0781	0.0491
993	928	0	-0.0831	-0.9965	0.2147	0.0322
1043	928	0	-0.7428	-0.6695	0.0429	0.0434
1093	928	0	-0.9976	-0.0697	0.2552	0.1234
1143	928	0	-0.9909	0.1344	0.1491	0.227
1193	928	0	-0.9157	0.4019	0.1565	0.2878
1243	928	0	-0.8505	0.5261	0.1066	0.0816
1293	928	0	-0.0508	0.9987	0.093	0.0395
1343	928	0	-0.295	0.9555	0.2009	0.0542
1393	928	0	-0.3033	0.9529	0.2047	0.0598
1443	928	0	-0.3017	0.9534	0.1212	0.0918
1493	928	0	-0.3439	0.939	0.1336	0.1168
1543	928	0	-0.4337	0.9011	0.1318	0.1119
1593	928	0	-0.1976	0.9803	0.125	0.0648
1643	928	0	-0.1451	-0.9894	0.2077	0.0324
1693	928	0	-0.332	-0.9433	0.1638	0.0261
1743	928	0	-0.0199	-0.9998	0.0599	0.0504
1793	928	0	-0.8065	0.5913	0.164	0.087
1843	928	0	-0.7317	0.6816	0.0361	0.1122
1893	928	0	-0.5601	-0.8284	0.075	0.1931
1943	928	0	-0.64	-0.7684	0.0595	0.2826
43	978	0	-0.7702	0.6378	0.0748	0.044
93	978	0	-0.8026	0.5965	0.1311	0.0781
143	978	0	-0.7451	0.667	0.1039	0.066
193	978	0	-0.7098	0.7044	0.0828	0.0682
243	978	0	-0.9191	0.3941	0.1492	0.1203
293	978	0	-0.9806	0.196	0.2492	0.0981
343	978	0	-0.9965	-0.0837	0.1922	0.0529
393	978	0	-0.9944	-0.1053	0.2011	0.0502
443	978	0	-0.9995	-0.0325	0.1275	0.0256
493	978	0	-1	-0.0095	0.1134	0.0206
543	978	0	-0.9993	-0.0366	0.0597	0.0262
593	978	0	-0.0496	-0.9988	0.0477	0.0372
643	978	0	-0.0038	1	0.0353	0.0255
693	978	0	-0.9967	-0.0816	0.1701	0.0293
743	978	0	-0.9999	-0.0162	0.3262	0.0509
793	978	0	-0.995	0.1	0.4188	0.0991
843	978	0	-0.9978	0.0656	0.1707	0.0761
893	978	0	-0.2169	-0.9762	0.1307	0.039
943	978	0	-0.1766	-0.9843	0.1356	0.0268
993	978	0	-0.2528	-0.9675	0.1149	0.0292
1043	978	0	-0.339	-0.9408	0.0728	0.031
1093	978	0	-0.9992	-0.0404	0.1606	0.0619
1143	978	0	-0.9905	0.1378	0.1082	0.1091
1193	978	0	-0.9152	0.4029	0.1325	0.1359
1243	978	0	-0.9683	0.2499	0.0232	0.0731
1293	978	0	-0.8705	-0.4921	0.1196	0.124
1343	978	0	-0.5453	0.8382	0.0449	0.1125
1393	978	0	-0.4271	0.9042	0.2484	0.0699
1443	978	0	-0.2592	0.9658	0.1772	0.0946
1493	978	0	-0.3041	0.9526	0.136	0.1255
1543	978	0	-0.4577	0.8891	0.1238	0.1001
1593	978	0	-0.1457	-0.9893	0.083	0.0527
1643	978	0	-0.222	-0.9751	0.1294	0.028
1693	978	0	-0.0537	-0.9986	0.2075	0.0179
1743	978	0	-0.0507	0.9987	0.1675	0.0354
1793	978	0	-0.4904	0.8715	0.1575	0.0894
1843	978	0	-0.3914	0.9202	0.2267	0.1749
1893	978	0	-0.3217	0.9468	0.1659	0.2664
1943	978	0	-0.022	-0.9998	0.0462	0.4353
43	1028	0	-0.9984	0.0571	0.0699	0.0772
93	1028	0	-0.9999	0.0105	0.1091	0.1133
143	1028	0	-0.9861	0.1663	0.1917	0.0798
193	1028	0	-0.9527	0.3039	0.0997	0.0655
243	1028	0	-0.9963	0.0859	0.1174	0.0836
293	1028	0	-0.9892	0.1467	0.1979	0.0697
343	1028	0	-0.3824	-0.924	0.0421	0.0413
393	1028	0	-0.1475	-0.9891	0.1337	0.061
443	1028	0	-0.2444	0.9697	0.0219	0.0779
493	1028	0	-0.9115	0.4113	0.0505	0.0683
543	1028	0	-0.9859	-0.167	0.0411	0.0481
593	1028	0	-0.042	0.9991	0.0112	0.0476
643	1028	0	-0.7069	0.7073	0.046	0.0347
693	1028	0	-0.9718	0.2356	0.1522	0.0294
743	1028	0	-0.9992	0.0391	0.2528	0.0434
793	1028	0	-0.9999	0.0118	0.3313	0.1348
843	1028	0	-0.9986	-0.0533	0.2666	0.1109
893	1028	0	-0.9552	-0.296	0.0792	0.0441
943	1028	0	-0.8177	-0.5757	0.0521	0.0295
993	1028	0	-0.9465	-0.3226	0.1006	0.0377
1043	1028	0	-0.1843	-0.9829	0.1118	0.0285
1093	1028	0	-0.0554	-0.9985	0.1093	0.0252
1143	1028	0	-0.0708	0.9975	0.0517	0.0447
1193	1028	0	-0.6801	0.7332	0.0509	0.0866
1243	1028	0	-0.3576	-0.9339	0.0572	0.1217
1293	1028	0	-0.8422	-0.5392	0.1939	0.2008
1343	1028	0	-0.8779	-0.4789	0.1718	0.1077
1393	1028	0	-0.3687	0.9295	0.1263	0.0342
1443	1028	0	-0.2812	0.9597	0.1862	0.0397
1493	1028	0	-0.3345	0.9424	0.1165	0.1017
1543	1028	0	-0.3879	0.9217	0.102	0.0975
1593	1028	0	-0.1227	0.9924	0.1335	0.0345
1643	1028	0	-0.1522	0.9883	0.1578	0.0229
1693	1028	0	-0.1835	0.983	0.2262	0.0207
1743	1028	0	-0.1574	0.9875	0.2715	0.0317
1793	1028	0	-0.1943	0.9809	0.2987	0.0949
1843	1028	0	-0.2446	0.9696	0.2992	0.2264
1893	1028	0	-0.2194	0.9756	0.2634	0.1925
1943	1028	0	-0.0377	0.9993	0.1236	0.1508
43	1078	0	-0.9965	-0.0833	0.1347	0.0865
93	1078	0	-0.9827	-0.1854	0.2638	0.1206
143	1078	0	-0.9997	-0.0224	0.4289	0.1007
193	1078	0	-0.9899	0.1418	0.2539	0.0904
243	1078	0	-0.9746	0.2241	0.1184	0.0925
293	1078	0	-0.9838	0.179	0.0567	0.0865
343	1078	0	-0.9476	0.3194	0.0439	0.0573
393	1078	0	-0.7146	0.6995	0.0304	0.1745
443	1078	0	-0.3261	0.9453	0.0329	0.2457
493	1078	0	-0.9773	0.212	0.0749	0.14
543	1078	0	-0.9989	-0.0474	0.2336	0.1146
593	1078	0	-0.9852	-0.1713	0.1051	0.0871
643	1078	0	-0.999	0.0455	0.0532	0.0482
693	1078	0	-0.9962	0.0874	0.1826	0.0355
743	1078	0	-0.9956	-0.0936	0.1332	0.0293
793	1078	0	-0.9806	-0.1961	0.2221	0.0615
843	1078	0	-0.972	-0.2349	0.1666	0.0573
893	1078	0	-0.9778	-0.2094	0.053	0.0367
943	1078	0	-0.9987	-0.051	0.1665	0.0434
993	1078	0	-0.9972	-0.0745	0.1576	0.0339
1043	1078	0	-0.13	-0.9915	0.0614	0.0188
1093	1078	0	-0.2891	0.9573	0.0747	0.0218
1143	1078	0	-0.0664	0.9978	0.101	0.0427
1193	1078	0	-0.0248	-0.9997	0.0964	0.0686
1243	1078	0	-0.0514	0.9987	0.1039	0.0924
1293	1078	0	-0.6277	-0.7785	0.1	0.0854
1343	1078	0	-0.6283	-0.778	0.0866	0.047
1393	1078	0	-0.14	0.9902	0.1079	0.025
1443	1078	0	-0.1305	0.9914	0.217	0.0327
1493	1078	0	-0.2217	0.9751	0.1921	0.1048
1543	1078	0	-0.3431	0.9393	0.1613	0.0973
1593	1078	0	-0.3074	0.9516	0.1852	0.0292
1643	1078	0	-0.3694	0.9293	0.2163	0.0231
1693	1078	0	-0.3505	0.9366	0.2453	0.0282
1743	1078	0	-0.3476	0.9376	0.3681	0.0476
1793	1078	0	-0.2094	0.9778	0.3372	0.0753
1843	1078	0	-0.212	0.9773	0.2921	0.128
1893	1078	0	-0.1721	0.9851	0.2532	0.0939
1943	1078	0	-0.3086	-0.9512	0.2096	0.0649
43	1128	0	-0.9833	0.182	0.1382	0.0787
93	1128	0	-1	0.0027	0.282	0.0682
143	1128	0	-1	-0.0029	0.3834	0.0675
193	1128	0	-0.9787	0.2052	0.2985	0.0944
243	1128	0	-0.9435	0.3315	0.2891	0.098
293	1128	0	-0.9534	0.3017	0.1311	0.0643
343	1128	0	-0.974	0.2266	0.1301	0.0642
393	1128	0	-0.9854	0.1704	0.0697	0.1743
443	1128	0	-0.9693	0.246	0.0522	0.2036
493	1128	0	-0.9999	-0.0173	0.1501	0.1349
543	1128	0	-0.9991	-0.0434	0.3215	0.1571
593	1128	0	-0.9975	-0.0707	0.2609	0.0963
643	1128	0	-0.9326	-0.361	0.1905	0.0467
693	1128	0	-0.8819	-0.4715	0.2824	0.0491
743	1128	0	-0.9318	-0.363	0.1421	0.036
793	1128	0	-0.7928	-0.6094	0.08	0.043
843	1128	0	-0.9816	-0.1911	0.0242	0.0478
893	1128	0	-0.8872	0.4614	0.1601	0.067
943	1128	0	-0.9967	0.0813	0.1334	0.0913
993	1128	0	-0.9781	-0.2083	0.0844	0.0524
1043	1128	0	-0.9846	0.1748	0.135	0.0426
1093	1128	0	-0.9518	0.3068	0.2789	0.082
1143	1128	0	-0.9604	0.2785	0.2383	0.0899
1193	1128	0	-0.7892	0.6142	0.024	0.05
1243	1128	0	-0.1157	-0.9933	0.1738	0.053
1293	1128	0	-0.1415	-0.9899	0.2264	0.1447
1343	1128	0	-0.0503	-0.9987	0.1791	0.0958
1393	1128	0	-0.2388	0.9711	0.1763	0.055
1443	1128	0	-0.1165	0.9932	0.2843	0.0743
1493	1128	0	-0.2373	0.9714	0.1818	0.089
1543	1128	0	-0.4137	0.9104	0.1456	0.0531
1593	1128	0	-0.213	0.977	0.1342	0.0326
1643	1128	0	-0.3462	0.9382	0.1996	0.0322
1693	1128	0	-0.3863	0.9224	0.2059	0.0536
1743	1128	0	-0.4208	0.9072	0.3202	0.0773
1793	1128	0	-0.2783	0.9605	0.2786	0.0573
1843	1128	0	-0.0468	0.9989	0.2971	0.0723
1893	1128	0	-0.0408	-0.9992	0.2839	0.084
1943	1128	0	-0.2344	-0.9721	0.1884	0.0489
43	1178	0	-0.0136	-0.9999	0.1846	0.1192
93	1178	0	-0.0812	-0.9967	0.0573	0.0404
143	1178	0	-0.9989	0.0462	0.1337	0.0401
193	1178	0	-0.9561	0.293	0.2649	0.0934
243	1178	0	-0.9446	0.3282	0.329	0.1262
293	1178	0	-0.9619	0.2734	0.2401	0.0638
343	1178	0	-0.9786	0.2058	0.2106	0.0448
393	1178	0	-0.9867	0.1624	0.1104	0.0744
443	1178	0	-0.9764	0.2159	0.092	0.106
493	1178	0	-0.9878	0.1559	0.1877	0.1086
543	1178	0	-0.9985	0.0555	0.2821	0.0962
593	1178	0	-0.998	-0.0636	0.2174	0.0479
643	1178	0	-0.8651	-0.5016	0.2784	0.0482
693	1178	0	-0.8276	-0.5613	0.4023	0.0806
743	1178	0	-0.9388	-0.3444	0.3081	0.0518
793	1178	0	-0.9605	-0.2782	0.1413	0.052
843	1178	0	-0.9243	0.3818	0.1061	0.0721
893	1178	0	-0.8277	0.5611	0.2213	0.1139
943	1178	0	-0.6727	0.7399	0.1237	0.172
993	1178	0	-0.231	0.9729	0.1545	0.1561
1043	1178	0	-0.9492	0.3147	0.1356	0.1353
1093	1178	0	-0.963	0.2693	0.2893	0.2286
1143	1178	0	-0.964	0.266	0.3579	0.1735
1193	1178	0	-0.9399	0.3416	0.1639	0.0526
1243	1178	0	-0.258	-0.9662	0.2692	0.0643
1293	1178	0	-0.2388	-0.9711	0.3145	0.2061
1343	1178	0	-0.133	-0.9911	0.2411	0.1242
1393	1178	0	-0.1421	0.9899	0.1702	0.0712
1443	1178	0	-0.1784	0.984	0.1879	0.1313
1493	1178	0	-0.3658	0.9307	0.1359	0.1257
1543	1178	0	-0.041	0.9992	0.1457	0.0648
1593	1178	0	-0.2871	-0.9579	0.2241	0.1448
1643	1178	0	-0.308	-0.9514	0.2551	0.0792
1693	1178	0	-0.18	0.9837	0.1618	0.0424
1743	1178	0	-0.3118	0.9501	0.2217	0.0571
1793	1178	0	-0.1735	0.9848	0.1751	0.0547
1843	1178	0	-0.0277	0.9996	0.2262	0.0778
1893	1178	0	-0.0908	0.9959	0.2498	0.0949
1943	1178	0	-0.3187	0.9478	0.1735	0.0737
43	1228	0	-0.1446	0.9895	0.1856	0.1544
93	1228	0	-0.1116	-0.9938	0.1951	0.0593
143	1228	0	-0.208	-0.9781	0.1473	0.0443
193	1228	0	-0.9435	0.3313	0.1847	0.0588
243	1228	0	-0.973	0.2307	0.3025	0.0966
293	1228	0	-0.984	0.1783	0.2996	0.1103
343	1228	0	-0.9722	0.2343	0.3159	0.0465
393	1228	0	-0.9827	0.1852	0.2673	0.0457
443	1228	0	-0.9504	0.3111	0.1821	0.0624
493	1228	0	-0.962	0.2732	0.2573	0.079
543	1228	0	-0.9964	0.0847	0.208	0.0529
593	1228	0	-0.9977	0.0677	0.3236	0.0571
643	1228	0	-0.9786	0.206	0.3249	0.1002
693	1228	0	-0.997	0.0775	0.2309	0.1095
743	1228	0	-0.9938	-0.1116	0.1604	0.049
793	1228	0	-0.9768	-0.2143	0.1479	0.0344
843	1228	0	-0.9898	0.1427	0.1593	0.0415
893	1228	0	-0.8435	0.5371	0.1696	0.0648
943	1228	0	-0.5113	0.8594	0.2149	0.1854
993	1228	0	-0.4136	0.9105	0.2179	0.2897
1043	1228	0	-0.9587	0.2843	0.0596	0.1863
1093	1228	0	-0.9993	0.0364	0.1809	0.2247
1143	1228	0	-0.9866	0.1631	0.1961	0.1103
1193	1228	0	-0.9233	0.3841	0.0502	0.0312
1243	1228	0	-0.1768	-0.9842	0.1592	0.0391
1293	1228	0	-0.221	-0.9753	0.217	0.0707
1343	1228	0	-0.0007	1	0.1441	0.0535
1393	1228	0	-0.0347	0.9994	0.1015	0.0617
1443	1228	0	-0.0507	0.9987	0.0633	0.1193
1493	1228	0	-0.1845	0.9828	0.1037	0.1174
1543	1228	0	-0.1025	-0.9947	0.2364	0.0836
1593	1228	0	-0.2556	-0.9668	0.2973	0.2148
1643	1228	0	-0.2807	-0.9598	0.3195	0.1112
1693	1228	0	-0.0159	-0.9999	0.2142	0.0332
1743	1228	0	-0.1067	0.9943	0.2391	0.0696
1793	1228	0	-0.0079	1	0.2884	0.0887
1843	1228	0	-0.0862	0.9963	0.2261	0.0879
1893	1228	0	-0.2936	0.9559	0.2095	0.077
1943	1228	0	-0.3626	0.9319	0.1898	0.0684
43	1278	0	-0.2674	0.9636	0.0803	0.0579
93	1278	0	-0.2211	-0.9752	0.1444	0.0556
143	1278	0	-0.4261	0.9047	0.0634	0.054
193	1278	0	-0.9302	0.3671	0.168	0.0412
243	1278	0	-0.9852	0.1713	0.2946	0.0784
293	1278	0	-0.9674	0.2532	0.4261	0.1358
343	1278	0	-0.9501	0.3119	0.3327	0.0645
393	1278	0	-0.8395	0.5433	0.0113	0.0458
443	1278	0	-0.7519	0.6592	0.0396	0.041
493	1278	0	-0.9757	0.2191	0.289	0.0479
543	1278	0	-0.9979	0.0649	0.2939	0.0506
593	1278	0	-0.9987	0.0504	0.4512	0.0943
643	1278	0	-0.9858	0.1682	0.3724	0.1901
693	1278	0	-0.9719	0.2354	0.2835	0.1885
743	1278	0	-0.9498	0.313	0.1812	0.0751
793	1278	0	-0.9994	0.035	0.2714	0.0592
843	1278	0	-0.9997	-0.0243	0.3383	0.0621
893	1278	0	-0.9951	0.0992	0.1542	0.0446
943	1278	0	-0.832	0.5547	0.1235	0.0872
993	1278	0	-0.7273	0.6863	0.1421	0.1244
1043	1278	0	-0.9834	0.1813	0.0821	0.1124
1093	1278	0	-0.9991	0.0419	0.1156	0.1414
1143	1278	0	-0.9351	0.3544	0.0723	0.0795
1193	1278	0	-0.4333	0.9012	0.0307	0.0306
1243	1278	0	-0.5435	0.8394	0.0675	0.0575
1293	1278	0	-0.7157	0.6984	0.1156	0.1138
1343	1278	0	-0.625	0.7806	0.1609	0.088
1393	1278	0	-0.2343	0.9722	0.0961	0.0449
1443	1278	0	-0.1325	-0.9912	0.1113	0.0414
1493	1278	0	-0.0355	0.9994	0.2078	0.0491
1543	1278	0	-0.004	1	0.2819	0.0444
1593	1278	0	-0.1973	-0.9803	0.2592	0.0585
1643	1278	0	-0.2191	-0.9757	0.2346	0.0374
1693	1278	0	-0.0449	0.999	0.2198	0.0242
1743	1278	0	-0.0439	0.999	0.2759	0.0529
1793	1278	0	-0.0652	-0.9979	0.3076	0.1024
1843	1278	0	-0.0274	0.9996	0.2383	0.1046
1893	1278	0	-0.1942	0.981	0.2268	0.0521
1943	1278	0	-0.1632	0.9866	0.1833	0.027
43	1328	0	-0.7271	0.6865	0.0478	0.0771
93	1328	0	-0.7822	0.623	0.0249	0.0796
143	1328	0	-0.911	0.4124	0.328	0.0763
193	1328	0	-0.9417	0.3364	0.3169	0.0601
243	1328	0	-0.9889	0.1485	0.233	0.0964
293	1328	0	-0.9613	0.2757	0.3584	0.1544
343	1328	0	-0.9457	0.325	0.1967	0.0995
393	1328	0	-0.2977	-0.9547	0.0224	0.0818
443	1328	0	-0.9645	0.264	0.0657	0.0448
493	1328	0	-0.9715	0.237	0.3461	0.0626
543	1328	0	-0.981	0.1938	0.358	0.0855
593	1328	0	-0.9998	0.0188	0.3462	0.0678
643	1328	0	-0.9978	0.0664	0.3227	0.1005
693	1328	0	-0.9763	0.2163	0.2749	0.1187
743	1328	0	-0.9115	0.4114	0.178	0.0805
793	1328	0	-0.9604	0.2786	0.2194	0.1343
843	1328	0	-0.9841	0.1777	0.2845	0.1174
893	1328	0	-0.9807	0.1956	0.1802	0.0785
943	1328	0	-0.9918	0.128	0.1906	0.105
993	1328	0	-0.9838	0.1791	0.1652	0.0752
1043	1328	0	-0.9718	0.2356	0.0797	0.0635
1093	1328	0	-0.9215	0.3884	0.0924	0.1073
1143	1328	0	-0.8949	0.4463	0.0793	0.1283
1193	1328	0	-0.9458	0.3247	0.0267	0.0597
1243	1328	0	-0.7229	0.691	0.0275	0.1045
1293	1328	0	-0.7602	0.6496	0.099	0.247
1343	1328	0	-0.6187	0.7856	0.1715	0.1908
1393	1328	0	-0.5273	0.8497	0.1228	0.0607
1443	1328	0	-0.027	0.9996	0.1407	0.0214
1493	1328	0	-0.1785	0.9839	0.2239	0.03
1543	1328	0	-0.2309	0.973	0.239	0.0345
1593	1328	0	-0.167	0.986	0.1674	0.0465
1643	1328	0	-0.0086	-1	0.1372	0.0461
1693	1328	0	-0.0553	0.9985	0.2253	0.0286
1743	1328	0	-0.0762	0.9971	0.2395	0.0271
1793	1328	0	-0.0303	-0.9995	0.2234	0.0443
1843	1328	0	-0.1247	0.9922	0.1634	0.0726
1893	1328	0	-0.2657	0.9641	0.2312	0.0502
1943	1328	0	-0.2113	0.9774	0.2327	0.0186
43	1378	0	-0.7794	0.6265	0.0223	0.1011
93	1378	0	-0.8068	0.5908	0.044	0.114
143	1378	0	-0.8633	0.5047	0.1408	0.0651
193	1378	0	-0.9637	0.267	0.2552	0.0426
243	1378	0	-0.9776	0.2103	0.2852	0.0704
293	1378	0	-0.9663	0.2575	0.3349	0.1048
343	1378	0	-0.9722	0.234	0.2298	0.1055
393	1378	0	-0.9371	0.3489	0.1289	0.1113
443	1378	0	-0.956	0.2932	0.2279	0.0567
493	1378	0	-0.9671	0.2542	0.4137	0.1186
543	1378	0	-0.9682	0.25	0.3933	0.192
593	1378	0	-0.9967	0.0809	0.3035	0.107
643	1378	0	-0.9878	0.1555	0.2364	0.067
693	1378	0	-0.8347	0.5507	0.2028	0.1102
743	1378	0	-0.8161	0.5779	0.109	0.1292
793	1378	0	-0.8965	0.443	0.1428	0.2103
843	1378	0	-0.9159	0.4015	0.2556	0.2018
893	1378	0	-0.9264	0.3764	0.2757	0.166
943	1378	0	-0.9561	0.2932	0.2154	0.0949
993	1378	0	-0.9503	0.3115	0.1765	0.0497
1043	1378	0	-0.9799	0.1996	0.1119	0.0368
1093	1378	0	-0.9232	0.3843	0.0935	0.0732
1143	1378	0	-0.9793	0.2022	0.0085	0.1253
1193	1378	0	-0.1594	-0.9872	0.0232	0.0664
1243	1378	0	-0.2264	-0.974	0.0405	0.0557
1293	1378	0	-0.9116	0.4112	0.0423	0.1147
1343	1378	0	-0.5463	0.8376	0.0844	0.088
1393	1378	0	-0.4477	-0.8942	0.1029	0.0417
1443	1378	0	-0.3157	-0.9488	0.1342	0.0263
1493	1378	0	-0.1607	0.987	0.1758	0.0292
1543	1378	0	-0.157	0.9876	0.2203	0.0355
1593	1378	0	-0.2521	0.9677	0.2148	0.0515
1643	1378	0	-0.286	0.9582	0.1876	0.0432
1693	1378	0	-0.143	0.9897	0.2328	0.0231
1743	1378	0	-0.1415	0.9899	0.2449	0.0249
1793	1378	0	-0.1184	0.993	0.2192	0.0241
1843	1378	0	-0.1843	0.9829	0.1435	0.0269
1893	1378	0	-0.2896	0.9571	0.1888	0.0227
1943	1378	0	-0.2601	0.9656	0.2222	0.0174
43	1428	0	-0.9961	-0.0884	0.0512	0.0576
93	1428	0	-0.9151	0.4031	0.136	0.0742
143	1428	0	-0.8553	0.5182	0.1318	0.0468
193	1428	0	-0.9745	0.2243	0.2116	0.0369
243	1428	0	-0.9694	0.2454	0.3175	0.0543
293	1428	0	-0.9746	0.2238	0.3454	0.0675
343	1428	0	-0.984	0.1784	0.3454	0.127
393	1428	0	-0.96	0.2801	0.2523	0.1252
443	1428	0	-0.9286	0.371	0.2308	0.0525
493	1428	0	-0.9578	0.2876	0.3836	0.0949
543	1428	0	-0.9674	0.2532	0.3609	0.1384
593	1428	0	-1	-0.0073	0.303	0.0883
643	1428	0	-0.9997	0.0254	0.2777	0.0585
693	1428	0	-0.8807	0.4737	0.1662	0.0854
743	1428	0	-0.9044	0.4267	0.0931	0.089
793	1428	0	-0.9587	0.2845	0.0648	0.0896
843	1428	0	-0.8883	0.4593	0.2834	0.127
893	1428	0	-0.9084	0.4181	0.3702	0.1297
943	1428	0	-0.9226	0.3857	0.2648	0.0777
993	1428	0	-0.8723	0.489	0.1724	0.0726
1043	1428	0	-0.0942	-0.9956	0.1147	0.0419
1093	1428	0	-0.0582	0.9983	0.0687	0.0662
1143	1428	0	-0.2065	-0.9785	0.1354	0.1257
1193	1428	0	-0.3009	-0.9537	0.1736	0.0554
1243	1428	0	-0.896	-0.444	0.0966	0.0709
1293	1428	0	-0.9824	-0.1869	0.227	0.1906
1343	1428	0	-0.9677	-0.2521	0.2113	0.1008
1393	1428	0	-0.7776	-0.6287	0.3924	0.0604
1443	1428	0	-0.7379	-0.675	0.2693	0.0359
1493	1428	0	-0.2763	0.9611	0.139	0.0442
1543	1428	0	-0.129	0.9916	0.166	0.0707
1593	1428	0	-0.1613	0.9869	0.1747	0.0645
1643	1428	0	-0.1344	0.9909	0.3163	0.0429
1693	1428	0	-0.1183	0.993	0.4069	0.027
1743	1428	0	-0.1963	0.9806	0.2062	0.0286
1793	1428	0	-0.0848	0.9964	0.1642	0.0299
1843	1428	0	-0.0047	-1	0.1071	0.0223
1893	1428	0	-0.062	0.9981	0.0939	0.0141
1943	1428	0	-0.1674	0.9859	0.1695	0.0101
43	1478	0	-0.9984	0.0564	0.0504	0.0237
93	1478	0	-0.7813	0.6241	0.1914	0.0355
143	1478	0	-0.7887	0.6148	0.1787	0.0342
193	1478	0	-0.976	0.2177	0.1078	0.0356
243	1478	0	-0.978	0.2084	0.2709	0.0407
293	1478	0	-0.9821	0.1883	0.3837	0.0552
343	1478	0	-0.9812	0.1929	0.435	0.1004
393	1478	0	-0.9531	0.3026	0.3583	0.0809
443	1478	0	-0.9268	0.3755	0.2949	0.0381
493	1478	0	-0.9534	0.3018	0.3595	0.0626
543	1478	0	-0.973	0.2306	0.3212	0.0673
593	1478	0	-0.9941	-0.1084	0.2428	0.04
643	1478	0	-0.9997	0.0234	0.2324	0.0347
693	1478	0	-0.9507	0.3102	0.143	0.037
743	1478	0	-0.9651	-0.2618	0.0501	0.0428
793	1478	0	-0.8422	-0.5392	0.0877	0.049
843	1478	0	-0.9404	0.3402	0.1898	0.0513
893	1478	0	-0.927	0.375	0.2938	0.0553
943	1478	0	-0.9062	0.4228	0.2325	0.0869
993	1478	0	-0.7644	0.6447	0.1562	0.1201
1043	1478	0	-0.0615	-0.9981	0.1843	0.0677
1093	1478	0	-0.0086	-1	0.174	0.1299
1143	1478	0	-0.1564	-0.9877	0.2335	0.2876
1193	1478	0	-0.2892	-0.9573	0.2752	0.1058
1243	1478	0	-0.8375	-0.5465	0.1678	0.1218
1293	1478	0	-0.9494	-0.3142	0.2375	0.3676
1343	1478	0	-0.9717	-0.2364	0.2355	0.1752
1393	1478	0	-0.8201	-0.5722	0.4021	0.064
1443	1478	0	-0.7984	-0.6021	0.3236	0.0325
1493	1478	0	-0.5327	0.8463	0.0837	0.0432
1543	1478	0	-0.1473	0.9891	0.1337	0.1043
1593	1478	0	-0.0842	0.9965	0.1951	0.1125
1643	1478	0	-0.0849	0.9964	0.4424	0.0785
1693	1478	0	-0.1115	0.9938	0.5372	0.0545
1743	1478	0	-0.1798	0.9837	0.2096	0.0527
1793	1478	0	-0.0302	-0.9995	0.1532	0.0525
1843	1478	0	-0.4988	-0.8667	0.0395	0.0306
1893	1478	0	-0.9189	-0.3944	0.0186	0.0177
1943	1478	0	-0.1315	0.9913	0.0983	0.0091
43	28	1	-0.9978	-0.0661	0.2004	0.0692
93	28	1	-0.9878	-0.1555	0.2332	0.0794
143	28	1	-0.9962	-0.0874	0.2153	0.077
193	28	1	-0.992	-0.1261	0.2152	0.1044
243	28	1	-0.9303	-0.3669	0.2681	0.109
293	28	1	-0.9296	-0.3686	0.2204	0.0501
343	28	1	-0.9731	-0.2304	0.0928	0.0342
393	28	1	-0.945	-0.3271	0.0741	0.05
443	28	1	-0.4925	-0.8703	0.0669	0.041
493	28	1	-0.9934	-0.1145	0.0758	0.0224
543	28	1	-0.9976	-0.0697	0.2171	0.0333
593	28	1	-0.9623	-0.2718	0.3036	0.0817
643	28	1	-0.9882	-0.153	0.2132	0.1329
693	28	1	-0.9997	0.0237	0.1951	0.0826
743	28	1	-0.9509	-0.3094	0.3856	0.1224
793	28	1	-0.9609	-0.2769	0.4009	0.1039
843	28	1	-0.9916	0.1297	0.2203	0.0434
893	28	1	-0.9151	0.4033	0.3017	0.049
943	28	1	-0.8693	0.4943	0.1452	0.0284
993	28	1	-0.9999	-0.011	0.1115	0.0336
1043	28	1	-0.9819	-0.1893	0.1709	0.0714
1093	28	1	-0.8928	-0.4505	0.0212	0.0708
1143	28	1	-0.4044	-0.9146	0.0459	0.0439
1193	28	1	-0.3908	-0.9205	0.0776	0.0212
1243	28	1	-0.0405	-0.9992	0.0578	0.0224
1293	28	1	-0.4733	0.8809	0.0373	0.0414
1343	28	1	-0.4778	0.8785	0.2435	0.042
1393	28	1	-0.5557	0.8314	0.4281	0.0655
1443	28	1	-0.5922	0.8058	0.2668	0.0486
1493	28	1	-0.8685	0.4957	0.1027	0.0541
1543	28	1	-0.8241	0.5664	0.1252	0.0495
1593	28	1	-0.0116	0.9999	0.0569	0.0486
1643	28	1	-0.74	-0.6726	0.1593	0.086
1693	28	1	-0.6967	0.7173	0.0951	0.0717
1743	28	1	-0.6501	0.7598	0.2947	0.0962
1793	28	1	-0.2132	0.977	0.1212	0.106
1843	28	1	-0.1191	0.9929	0.1292	0.0613
1893	28	1	-0.2235	0.9747	0.1413	0.0308
1943	28	1	-0.6638	-0.7479	0.0101	0.0371
43	78	1	-0.9948	-0.1017	0.2483	0.0684
93	78	1	-0.9949	-0.1013	0.3248	0.0649
143	78	1	-0.9973	-0.0737	0.3141	0.069
193	78	1	-0.9976	-0.0689	0.2505	0.0915
243	78	1	-0.974	-0.2264	0.289	0.0912
293	78	1	-0.975	-0.2222	0.252	0.0584
343	78	1	-0.9971	-0.0759	0.2226	0.0499
393	78	1	-0.9974	-0.0716	0.2929	0.0707
443	78	1	-0.9889	-0.1487	0.2146	0.0549
493	78	1	-0.9998	-0.0198	0.1953	0.0422
543	78	1	-0.9967	-0.0807	0.2072	0.0478
593	78	1	-0.9737	-0.2277	0.203	0.0614
643	78	1	-0.9996	-0.028	0.1751	0.0756
693	78	1	-0.9948	0.1014	0.168	0.0539
743	78	1	-0.9717	-0.236	0.2526	0.0735
793	78	1	-0.9801	-0.1983	0.2814	0.0813
843	78	1	-0.9904	-0.1384	0.1756	0.0494
893	78	1	-0.9653	0.261	0.1228	0.0541
943	78	1	-0.8975	0.441	0.1275	0.0432
993	78	1	-0.9768	0.2143	0.1241	0.0419
1043	78	1	-0.9796	-0.2011	0.0967	0.0535
1093	78	1	-0.6922	-0.7217	0.0239	0.0674
1143	78	1	-0.5819	-0.8133	0.0081	0.0606
1193	78	1	-0.3809	-0.9246	0.1131	0.039
1243	78	1	-0.1587	-0.9873	0.1653	0.0362
1293	78	1	-0.0846	-0.9964	0.133	0.0418
1343	78	1	-0.3048	0.9524	0.097	0.0417
1393	78	1	-0.4969	0.8678	0.1782	0.0435
1443	78	1	-0.3958	0.9183	0.163	0.0396
1493	78	1	-0.6053	0.796	0.1041	0.0747
1543	78	1	-0.7649	0.6442	0.0729	0.0769
1593	78	1	-0.8926	-0.4508	0.0601	0.0937
1643	78	1	-0.7627	-0.6468	0.1056	0.1272
1693	78	1	-0.5348	0.845	0.1614	0.1222
1743	78	1	-0.5741	0.8188	0.2407	0.2068
1793	78	1	-0.4235	0.9059	0.0728	0.2203
1843	78	1	-0.0274	0.9996	0.0719	0.1084
1893	78	1	-0.136	0.9907	0.1166	0.0408
1943	78	1	-0.1342	0.991	0.0513	0.0424
43	128	1	-0.9968	0.0801	0.255	0.0705
93	128	1	-0.9998	-0.0202	0.2564	0.0389
143	128	1	-0.9949	-0.1009	0.1828	0.0476
193	128	1	-0.9993	-0.0378	0.1959	0.0755
243	128	1	-0.9993	-0.0367	0.2274	0.0703
293	128	1	-0.9923	0.1236	0.0853	0.0633
343	128	1	-0.9996	0.0266	0.1638	0.0817
393	128	1	-0.9981	-0.0609	0.3206	0.1142
443	128	1	-0.9888	-0.1491	0.1922	0.088
493	128	1	-0.9998	0.0189	0.1319	0.1035
543	128	1	-1	0.0057	0.1484	0.0915
593	128	1	-0.9914	-0.1311	0.1198	0.0464
643	128	1	-0.9806	0.196	0.073	0.0409
693	128	1	-0.9255	0.3787	0.0495	0.0421
743	128	1	-0.9992	0.0391	0.0738	0.0554
793	128	1	-0.9983	-0.0589	0.2114	0.0769
843	128	1	-0.9642	-0.265	0.1854	0.087
893	128	1	-0.9595	-0.2816	0.0658	0.1184
943	128	1	-0.8295	0.5585	0.0886	0.0815
993	128	1	-0.8668	0.4987	0.0934	0.0735
1043	128	1	-0.366	-0.9306	0.0488	0.0689
1093	128	1	-0.4221	-0.9066	0.0866	0.0901
1143	128	1	-0.0475	0.9989	0.0116	0.0671
1193	128	1	-0.2019	-0.9794	0.1604	0.0596
1243	128	1	-0.0079	1	0.2763	0.0903
1293	128	1	-0.2278	0.9737	0.1274	0.069
1343	128	1	-0.8195	0.5731	0.1372	0.0711
1393	128	1	-0.4923	0.8704	0.0715	0.0752
1443	128	1	-0.1666	0.986	0.1339	0.0625
1493	128	1	-0.185	0.9827	0.1494	0.0903
1543	128	1	-0.0639	0.998	0.0654	0.119
1593	128	1	-0.9717	-0.2363	0.1499	0.1793
1643	128	1	-0.9816	0.1908	0.0464	0.1806
1693	128	1	-0.5879	0.8089	0.0629	0.1736
1743	128	1	-0.6271	0.7789	0.0592	0.3093
1793	128	1	-0.7423	0.6701	0.1219	0.325
1843	128	1	-0.7895	0.6138	0.1076	0.1885
1893	128	1	-0.0463	-0.9989	0.0583	0.0858
1943	128	1	-0.4375	-0.8992	0.1595	0.0552
43	178	1	-0.9861	0.166	0.2391	0.0571
93	178	1	-0.9994	-0.0348	0.0903	0.0317
143	178	1	-0.9356	-0.353	0.104	0.0416
193	178	1	-0.9902	-0.1398	0.1553	0.0647
243	178	1	-0.9979	0.0652	0.1078	0.0623
293	178	1	-0.2843	0.9587	0.0764	0.0749
343	178	1	-0.9321	0.3622	0.0285	0.0825
393	178	1	-0.9968	-0.0798	0.2404	0.0716
443	178	1	-0.915	-0.4034	0.1042	0.0707
493	178	1	-0.9914	-0.1306	0.0472	0.0991
543	178	1	-0.9991	-0.042	0.1531	0.0912
593	178	1	-0.9987	-0.0506	0.1515	0.0485
643	178	1	-0.9951	0.0993	0.125	0.0517
693	178	1	-0.9927	0.1205	0.079	0.0422
743	178	1	-1	-0.0064	0.0582	0.0332
793	178	1	-0.9911	-0.133	0.091	0.0375
843	178	1	-0.8945	-0.4471	0.0951	0.063
893	178	1	-0.8686	-0.4955	0.041	0.0898
943	178	1	-0.422	0.9066	0.0645	0.0699
993	178	1	-0.7342	0.679	0.0981	0.0614
1043	178	1	-0.1064	-0.9943	0.0549	0.0371
1093	178	1	-0.3515	-0.9362	0.1135	0.0387
1143	178	1	-0.1467	-0.9892	0.0738	0.0351
1193	178	1	-0.0709	-0.9975	0.1707	0.0535
1243	178	1	-0.0679	0.9977	0.2377	0.0849
1293	178	1	-0.7802	0.6255	0.159	0.1053
1343	178	1	-0.8691	0.4946	0.3335	0.1412
1393	178	1	-0.6488	0.761	0.1279	0.1232
1443	178	1	-0.3296	0.9441	0.1421	0.0976
1493	178	1	-0.1088	0.9941	0.2044	0.1073
1543	178	1	-0.0363	0.9993	0.149	0.1408
1593	178	1	-0.1872	0.9823	0.0491	0.186
1643	178	1	-0.5546	0.8321	0.1758	0.2134
1693	178	1	-0.6824	0.731	0.2461	0.2558
1743	178	1	-0.588	0.8089	0.1048	0.2018
1793	178	1	-0.6622	0.7493	0.1375	0.1947
1843	178	1	-0.9539	0.3001	0.2662	0.1947
1893	178	1	-0.9429	0.3331	0.0744	0.1562
1943	178	1	-0.4266	-0.9044	0.2017	0.0747
43	228	1	-0.9954	0.0963	0.2192	0.0605
93	228	1	-0.9975	0.0707	0.2337	0.047
143	228	1	-0.9979	-0.0644	0.2055	0.0397
193	228	1	-0.9989	-0.046	0.2189	0.0558
243	228	1	-0.959	-0.2836	0.1148	0.0596
293	228	1	-0.8159	-0.5781	0.2279	0.1174
343	228	1	-0.8098	-0.5867	0.1862	0.0914
393	228	1	-0.9313	-0.3643	0.1259	0.0303
443	228	1	-0.7339	-0.6793	0.0844	0.0312
493	228	1	-0.8733	-0.4872	0.0587	0.0423
543	228	1	-0.9936	-0.1129	0.2091	0.0535
593	228	1	-0.9999	-0.011	0.204	0.0534
643	228	1	-0.9947	0.1024	0.2203	0.0731
693	228	1	-0.9837	0.1797	0.2092	0.0605
743	228	1	-0.9999	-0.0134	0.1703	0.0411
793	228	1	-0.6532	-0.7572	0.0558	0.038
843	228	1	-0.4924	-0.8704	0.1358	0.0584
893	228	1	-0.579	-0.8153	0.046	0.0667
943	228	1	-0.0587	0.9983	0.024	0.0691
993	228	1	-0.0506	0.9987	0.0268	0.0411
1043	228	1	-0.1632	-0.9866	0.021	0.0221
1093	228	1	-0.125	-0.9922	0.0172	0.0224
1143	228	1	-0.5243	-0.8515	0.0423	0.0546
1193	228	1	-0.2161	-0.9764	0.0493	0.115
1243	228	1	-0.0026	-1	0.1065	0.0829
1293	228	1	-0.5855	0.8107	0.0406	0.1041
1343	228	1	-0.8679	0.4968	0.1651	0.1255
1393	228	1	-0.0834	0.9965	0.1049	0.0808
1443	228	1	-0.1945	0.9809	0.1737	0.0653
1493	228	1	-0.1171	0.9931	0.2362	0.0978
1543	228	1	-0.2027	-0.9792	0.2275	0.1082
1593	228	1	-0.1649	-0.9863	0.1684	0.1027
1643	228	1	-0.5698	0.8218	0.2927	0.1435
1693	228	1	-0.6664	0.7456	0.3297	0.2708
1743	228	1	-0.5504	0.8349	0.2072	0.1212
1793	228	1	-0.3794	0.9252	0.0749	0.0698
1843	228	1	-0.9793	0.2023	0.2265	0.0909
1893	228	1	-0.7337	0.6794	0.1003	0.0908
1943	228	1	-0.0892	0.996	0.1939	0.0509
43	278	1	-0.9984	0.0567	0.3079	0.0742
93	278	1	-0.9964	0.0844	0.3404	0.0685
143	278	1	-0.9998	-0.0204	0.3175	0.0617
193	278	1	-1	-0.0075	0.4084	0.1092
243	278	1	-0.9899	-0.1418	0.277	0.1029
293	278	1	-0.8989	-0.4382	0.415	0.1918
343	278	1	-0.908	-0.4189	0.4049	0.1257
393	278	1	-0.9372	-0.3489	0.2259	0.0315
443	278	1	-0.8999	-0.436	0.0757	0.0197
493	278	1	-0.8348	-0.5506	0.0216	0.0226
543	278	1	-0.987	0.1607	0.1238	0.0488
593	278	1	-0.9455	0.3257	0.0986	0.0739
643	278	1	-0.9591	0.283	0.2373	0.071
693	278	1	-0.9606	0.2781	0.3241	0.072
743	278	1	-0.9962	0.0871	0.3297	0.062
793	278	1	-0.9168	-0.3993	0.1805	0.0782
843	278	1	-0.5944	-0.8041	0.3568	0.1499
893	278	1	-0.5805	-0.8143	0.2913	0.0983
943	278	1	-0.8603	-0.5098	0.0432	0.0805
993	278	1	-0.0694	0.9976	0.0409	0.0547
1043	278	1	-0.2578	0.9662	0.0364	0.0415
1093	278	1	-0.9095	0.4156	0.1176	0.0485
1143	278	1	-1	-0.006	0.1186	0.0853
1193	278	1	-1	0.002	0.037	0.1129
1243	278	1	-0.59	0.8074	0.0481	0.1076
1293	278	1	-0.4529	0.8916	0.0148	0.1102
1343	278	1	-0.8937	0.4487	0.0472	0.0727
1393	278	1	-0.0297	-0.9996	0.1141	0.0428
1443	278	1	-0.0229	0.9997	0.1709	0.0312
1493	278	1	-0.2379	0.9713	0.0825	0.0412
1543	278	1	-0.5142	-0.8577	0.1117	0.0431
1593	278	1	-0.2796	-0.9601	0.1633	0.0335
1643	278	1	-0.5282	0.8491	0.1903	0.042
1693	278	1	-0.6485	0.7612	0.2618	0.0642
1743	278	1	-0.4148	0.9099	0.1877	0.0339
1793	278	1	-0.0891	0.996	0.1655	0.0293
1843	278	1	-0.1844	0.9829	0.1208	0.0365
1893	278	1	-0.1973	0.9804	0.2295	0.0479
1943	278	1	-0.1378	0.9905	0.2947	0.0418
43	328	1	-0.9929	0.1193	0.154	0.0526
93	328	1	-0.9992	0.0402	0.1676	0.0491
143	328	1	-0.9956	-0.0941	0.2844	0.0721
193	328	1	-0.9981	-0.0608	0.3871	0.1435
243	328	1	-0.9976	-0.0693	0.3223	0.0948
293	328	1	-0.9558	-0.2942	0.3477	0.1086
343	328	1	-0.9699	-0.2435	0.3575	0.0797
393	328	1	-0.9957	-0.0929	0.1988	0.0328
443	328	1	-0.9325	-0.3613	0.0498	0.0217
493	328	1	-0.1145	-0.9934	0.0889	0.0313
543	328	1	-0.4781	0.8783	0.0325	0.09
593	328	1	-0.858	0.5136	0.0769	0.1144
643	328	1	-0.9838	0.1791	0.2227	0.083
693	328	1	-0.9958	0.0917	0.3862	0.0908
743	328	1	-0.9834	0.1814	0.417	0.0992
793	328	1	-0.9997	-0.0264	0.14	0.1083
843	328	1	-0.5059	-0.8626	0.3478	0.1638
893	328	1	-0.5238	-0.8519	0.3439	0.1029
943	328	1	-0.4774	-0.8787	0.0803	0.046
993	328	1	-0.1589	0.9873	0.0898	0.0289
1043	328	1	-0.238	0.9713	0.0723	0.0367
1093	328	1	-0.958	0.2869	0.2048	0.0896
1143	328	1	-0.9773	0.212	0.2577	0.1444
1193	328	1	-0.9241	0.3821	0.1384	0.1065
1243	328	1	-0.8386	0.5447	0.1035	0.1422
1293	328	1	-0.8833	0.4689	0.0397	0.2008
1343	328	1	-0.7551	0.6557	0.0116	0.0996
1393	328	1	-0.0904	0.9959	0.1315	0.0313
1443	328	1	-0.1234	0.9924	0.1301	0.0312
1493	328	1	-0.9972	0.0743	0.0793	0.0512
1543	328	1	-0.9991	0.0418	0.1626	0.0404
1593	328	1	-0.2771	-0.9608	0.0482	0.0221
1643	328	1	-0.0453	-0.999	0.0718	0.0336
1693	328	1	-0.2052	0.9787	0.1476	0.03
1743	328	1	-0.0896	0.996	0.3119	0.0466
1793	328	1	-0.0958	-0.9954	0.3538	0.0596
1843	328	1	-0.0376	-0.9993	0.2091	0.0464
1893	328	1	-0.2774	0.9607	0.1741	0.0458
1943	328	1	-0.0518	0.9987	0.1922	0.0314
43	378	1	-0.9996	0.0283	0.1068	0.0459
93	378	1	-0.9989	0.046	0.0743	0.0356
143	378	1	-0.9952	-0.0975	0.1366	0.0418
193	378	1	-0.985	-0.1728	0.1852	0.0561
243	378	1	-0.9841	-0.1778	0.189	0.0405
293	378	1	-0.9881	-0.1535	0.3225	0.0578
343	378	1	-0.994	-0.1097	0.3478	0.0642
393	378	1	-0.9998	-0.0216	0.2005	0.0368
443	378	1	-0.906	-0.4232	0.0256	0.0273
493	378	1	-0.1804	-0.9836	0.1719	0.0439
543	378	1	-0.4433	-0.8964	0.1079	0.1029
593	378	1	-0.7918	-0.6108	0.0491	0.0764
643	378	1	-0.9927	-0.1206	0.1938	0.052
693	378	1	-0.9975	-0.0713	0.3912	0.0608
743	378	1	-0.9885	0.1514	0.3417	0.065
793	378	1	-0.9391	0.3436	0.1344	0.0596
843	378	1	-0.2209	-0.9753	0.1174	0.0623
893	378	1	-0.0199	-0.9998	0.1151	0.0577
943	378	1	-0.1131	0.9936	0.1197	0.0298
993	378	1	-0.2378	0.9713	0.07	0.0192
1043	378	1	-0.1113	0.9938	0.0327	0.0256
1093	378	1	-0.9655	0.2604	0.134	0.0569
1143	378	1	-0.9236	0.3834	0.2152	0.1045
1193	378	1	-0.8141	0.5807	0.2394	0.1301
1243	378	1	-0.6974	0.7167	0.2398	0.1384
1293	378	1	-0.5925	0.8056	0.0718	0.1819
1343	378	1	-0.9514	0.3078	0.0231	0.1088
1393	378	1	-0.0503	0.9987	0.1074	0.0307
1443	378	1	-0.0622	0.9981	0.1209	0.0404
1493	378	1	-0.0466	-0.9989	0.0708	0.0566
1543	378	1	-0.0258	-0.9997	0.0346	0.0317
1593	378	1	-0.1656	0.9862	0.0256	0.0235
1643	378	1	-0.1597	0.9872	0.1267	0.0302
1693	378	1	-0.2409	0.9705	0.2836	0.0452
1743	378	1	-0.0975	0.9952	0.3376	0.1404
1793	378	1	-0.2144	-0.9767	0.3411	0.2065
1843	378	1	-0.2376	-0.9714	0.3012	0.1109
1893	378	1	-0.0876	0.9962	0.2033	0.071
1943	378	1	-0.0255	-0.9997	0.1977	0.0375
43	428	1	-0.3311	-0.9436	0.0508	0.0309
93	428	1	-0.0614	-0.9981	0.0648	0.026
143	428	1	-1	0.0021	0.0599	0.0219
193	428	1	-0.9997	-0.0238	0.2136	0.0299
243	428	1	-0.9954	-0.0957	0.2251	0.0427
293	428	1	-0.9812	-0.1928	0.1904	0.0473
343	428	1	-0.9884	-0.1522	0.1791	0.0541
393	428	1	-0.8452	-0.5344	0.0161	0.0485
443	428	1	-0.9557	-0.2944	0.019	0.0438
493	428	1	-0.166	-0.9861	0.1379	0.0492
543	428	1	-0.7449	-0.6672	0.0885	0.0737
593	428	1	-0.9812	-0.1928	0.114	0.069
643	428	1	-0.9874	-0.1585	0.1163	0.0526
693	428	1	-0.988	-0.1546	0.1219	0.0316
743	428	1	-0.6057	0.7957	0.0102	0.0299
793	428	1	-0.2489	0.9685	0.0736	0.0348
843	428	1	-0.4322	0.9018	0.0867	0.0453
893	428	1	-0.7226	0.6913	0.1632	0.061
943	428	1	-0.8516	0.5243	0.1329	0.0417
993	428	1	-0.9181	0.3963	0.1139	0.0417
1043	428	1	-0.9786	0.2056	0.1382	0.0506
1093	428	1	-0.7026	0.7116	0.1237	0.0428
1143	428	1	-0.662	0.7495	0.2595	0.1067
1193	428	1	-0.8085	0.5885	0.2498	0.1417
1243	428	1	-0.7532	0.6578	0.2807	0.0858
1293	428	1	-0.47	0.8827	0.0981	0.0697
1343	428	1	-0.3354	-0.9421	0.0767	0.0685
1393	428	1	-0.2884	-0.9575	0.1418	0.0479
1443	428	1	-0.0113	0.9999	0.0601	0.0497
1493	428	1	-0.0556	-0.9985	0.0947	0.0631
1543	428	1	-0.4175	-0.9087	0.0874	0.0452
1593	428	1	-0.6292	0.7773	0.0302	0.0439
1643	428	1	-0.6444	0.7647	0.1679	0.0489
1693	428	1	-0.713	0.7011	0.2136	0.0637
1743	428	1	-0.2049	0.9788	0.0699	0.1426
1793	428	1	-0.766	-0.6429	0.1703	0.2198
1843	428	1	-0.477	-0.8789	0.1592	0.1032
1893	428	1	-0.0097	1	0.2368	0.0666
1943	428	1	-0.0497	0.9988	0.2313	0.0483
43	478	1	-0.1787	-0.9839	0.1166	0.0502
93	478	1	-0.1071	0.9942	0.0568	0.039
143	478	1	-0.9733	0.2294	0.1586	0.0311
193	478	1	-0.9865	0.1636	0.3042	0.0385
243	478	1	-0.9938	0.1116	0.2421	0.0502
293	478	1	-0.9531	-0.3026	0.0779	0.0372
343	478	1	-0.4402	-0.8979	0.0442	0.0467
393	478	1	-0.0591	-0.9983	0.2122	0.083
443	478	1	-0.1402	-0.9901	0.0953	0.0622
493	478	1	-0.8371	-0.5471	0.0226	0.0359
543	478	1	-0.9997	0.0236	0.1201	0.0478
593	478	1	-0.9974	0.0725	0.2001	0.073
643	478	1	-0.9985	0.0555	0.0637	0.0568
693	478	1	-0.971	-0.2392	0.0391	0.0379
743	478	1	-0.0024	-1	0.0374	0.0281
793	478	1	-0.2748	0.9615	0.078	0.029
843	478	1	-0.9249	0.3801	0.0791	0.0485
893	478	1	-0.8934	0.4493	0.2578	0.0804
943	478	1	-0.8188	0.5741	0.23	0.0826
993	478	1	-0.9239	0.3827	0.1042	0.072
1043	478	1	-0.9322	0.362	0.0511	0.0936
1093	478	1	-0.6488	0.7609	0.1132	0.0767
1143	478	1	-0.5203	0.854	0.2248	0.1155
1193	478	1	-0.687	0.7266	0.1331	0.1098
1243	478	1	-0.3096	0.9509	0.0768	0.0602
1293	478	1	-0.0081	1	0.1446	0.0533
1343	478	1	-0.3447	-0.9387	0.1842	0.0632
1393	478	1	-0.3967	-0.9179	0.2049	0.0749
1443	478	1	-0.1096	-0.994	0.039	0.0854
1493	478	1	-0.5341	-0.8454	0.0431	0.1347
1543	478	1	-0.6967	-0.7174	0.112	0.1077
1593	478	1	-0.6333	-0.7739	0.0425	0.0676
1643	478	1	-0.7482	0.6635	0.1712	0.0915
1693	478	1	-0.8123	0.5832	0.2301	0.111
1743	478	1	-0.4808	0.8768	0.0472	0.0927
1793	478	1	-0.8668	-0.4987	0.081	0.0929
1843	478	1	-0.0547	-0.9985	0.1195	0.0465
1893	478	1	-0.0844	0.9964	0.3067	0.0439
1943	478	1	-0.1357	0.9907	0.2548	0.0372
43	528	1	-0.9788	0.2048	0.1137	0.0781
93	528	1	-0.9725	0.233	0.1909	0.06
143	528	1	-0.9844	0.1759	0.3067	0.0608
193	528	1	-0.9799	0.1995	0.3788	0.0578
243	528	1	-0.9506	0.3103	0.1984	0.0628
293	528	1	-0.1772	-0.9842	0.0822	0.0532
343	528	1	-0.9918	-0.128	0.0201	0.0639
393	528	1	-0.5212	0.8534	0.008	0.0724
443	528	1	-0.999	-0.0448	0.0525	0.0474
493	528	1	-0.9947	-0.1024	0.1031	0.0436
543	528	1	-0.2933	-0.956	0.0706	0.0478
593	528	1	-0.988	-0.1542	0.0972	0.0524
643	528	1	-1	-0.0091	0.0169	0.0403
693	528	1	-0.9981	-0.0609	0.0616	0.0423
743	528	1	-0.7654	0.6436	0.0572	0.0515
793	528	1	-0.594	0.8045	0.1013	0.0416
843	528	1	-0.9645	0.2642	0.0593	0.0287
893	528	1	-0.8889	0.458	0.1978	0.0463
943	528	1	-0.7428	0.6695	0.203	0.0672
993	528	1	-0.6679	0.7442	0.0746	0.0543
1043	528	1	-0.0318	0.9995	0.1107	0.0809
1093	528	1	-0.1597	0.9872	0.1246	0.0694
1143	528	1	-0.2776	0.9607	0.1526	0.0508
1193	528	1	-0.2107	0.9775	0.1215	0.0478
1243	528	1	-0.0024	1	0.1705	0.0552
1293	528	1	-0.0716	0.9974	0.2131	0.062
1343	528	1	-0.0451	-0.999	0.1796	0.0431
1393	528	1	-0.0995	-0.995	0.205	0.0525
1443	528	1	-0.1789	0.9839	0.1108	0.1042
1493	528	1	-0.5225	-0.8527	0.0296	0.1649
1543	528	1	-0.5232	-0.8522	0.0656	0.1338
1593	528	1	-0.5405	-0.8414	0.0903	0.1007
1643	528	1	-0.004	1	0.1125	0.1122
1693	528	1	-0.2032	0.9791	0.1418	0.1067
1743	528	1	-0.0304	0.9995	0.2039	0.1062
1793	528	1	-0.115	0.9934	0.206	0.0975
1843	528	1	-0.1001	0.995	0.2419	0.039
1893	528	1	-0.0836	0.9965	0.3134	0.0244
1943	528	1	-0.0767	0.9971	0.2093	0.0185
43	578	1	-0.9766	0.2151	0.2126	0.0969
93	578	1	-0.9958	0.0917	0.309	0.1116
143	578	1	-0.9994	0.0347	0.3606	0.1218
193	578	1	-0.9968	0.0802	0.2957	0.0947
243	578	1	-1	0.0036	0.0918	0.0753
293	578	1	-0.9391	-0.3436	0.1341	0.0605
343	578	1	-0.999	0.0454	0.3396	0.08
393	578	1	-0.9893	0.1462	0.3772	0.0855
443	578	1	-0.9918	0.1278	0.3346	0.0616
493	578	1	-0.9944	0.1059	0.3135	0.0792
543	578	1	-0.9906	0.1369	0.1155	0.048
593	578	1	-0.9896	0.1442	0.2479	0.0522
643	578	1	-0.9593	0.2824	0.1303	0.0441
693	578	1	-0.9702	0.2424	0.0816	0.0384
743	578	1	-0.9729	0.2314	0.1153	0.0582
793	578	1	-0.9496	0.3134	0.0429	0.0422
843	578	1	-0.3918	-0.92	0.0904	0.0201
893	578	1	-0.1436	0.9896	0.0841	0.0201
943	578	1	-0.4058	0.914	0.0881	0.0305
993	578	1	-0.278	0.9606	0.0348	0.0368
1043	578	1	-0.0084	-1	0.1009	0.0394
1093	578	1	-0.0141	0.9999	0.1371	0.0364
1143	578	1	-0.0061	-1	0.1236	0.0315
1193	578	1	-0.0547	0.9985	0.153	0.0317
1243	578	1	-0.0521	0.9986	0.1379	0.0506
1293	578	1	-0.0717	0.9974	0.1353	0.0591
1343	578	1	-0.1496	0.9887	0.146	0.0455
1393	578	1	-0.0042	1	0.2322	0.0642
1443	578	1	-0.008	-1	0.1421	0.1279
1493	578	1	-0.497	0.8678	0.0729	0.1534
1543	578	1	-0.4132	0.9106	0.0693	0.1508
1593	578	1	-0.4363	0.8998	0.0691	0.0978
1643	578	1	-0.0573	0.9984	0.1415	0.0626
1693	578	1	-0.0763	-0.9971	0.1524	0.0496
1743	578	1	-0.0078	1	0.1897	0.0611
1793	578	1	-0.1531	0.9882	0.1772	0.0561
1843	578	1	-0.1055	0.9944	0.2835	0.0345
1893	578	1	-0.0768	0.997	0.3018	0.0298
1943	578	1	-0.1155	0.9933	0.1832	0.0218
43	628	1	-0.9999	0.0122	0.0438	0.2039
93	628	1	-0.9988	-0.0488	0.2157	0.2298
143	628	1	-0.9867	-0.1626	0.3166	0.2083
193	628	1	-0.9997	-0.0245	0.1419	0.166
243	628	1	-0.9993	-0.037	0.1287	0.0921
293	628	1	-0.968	-0.251	0.3309	0.0796
343	628	1	-0.9956	-0.0932	0.4744	0.1096
393	628	1	-0.9978	0.0667	0.394	0.0793
443	628	1	-0.9763	0.2166	0.3145	0.0558
493	628	1	-0.9783	0.2072	0.2757	0.0638
543	628	1	-0.9946	0.1035	0.263	0.0544
593	628	1	-0.9912	0.1326	0.4735	0.106
643	628	1	-0.9821	0.1883	0.434	0.0816
693	628	1	-0.9957	0.0924	0.2017	0.0523
743	628	1	-0.9968	0.0794	0.2472	0.1043
793	628	1	-0.9999	-0.013	0.2359	0.0674
843	628	1	-0.4669	-0.8843	0.1104	0.0232
893	628	1	-0.0718	-0.9974	0.2009	0.0218
943	628	1	-0.1165	0.9932	0.0571	0.0312
993	628	1	-0.7902	0.6128	0.0384	0.043
1043	628	1	-0.8802	0.4747	0.1427	0.0506
1093	628	1	-0.9373	0.3484	0.1131	0.062
1143	628	1	-0.9767	0.2146	0.0955	0.0823
1193	628	1	-0.7942	0.6076	0.0543	0.0694
1243	628	1	-0.2298	-0.9732	0.1085	0.0734
1293	628	1	-0.1839	-0.9829	0.0863	0.1047
1343	628	1	-0.3081	0.9514	0.0915	0.1143
1393	628	1	-0.0065	1	0.1622	0.1045
1443	628	1	-0.1692	-0.9856	0.1079	0.1562
1493	628	1	-0.483	0.8756	0.083	0.1688
1543	628	1	-0.2212	0.9752	0.1144	0.1503
1593	628	1	-0.5728	0.8197	0.1003	0.0888
1643	628	1	-0.8755	-0.4832	0.101	0.0587
1693	628	1	-0.8983	-0.4394	0.3958	0.0865
1743	628	1	-0.5711	-0.8209	0.0574	0.0848
1793	628	1	-0.2315	0.9728	0.2012	0.0547
1843	628	1	-0.0816	0.9967	0.3368	0.0336
1893	628	1	-0.1127	0.9936	0.3151	0.0355
1943	628	1	-0.1519	0.9884	0.2306	0.0255
43	678	1	-0.0841	-0.9965	0.0288	0.3601
93	678	1	-0.9927	0.1208	0.0787	0.3383
143	678	1	-0.9778	-0.2096	0.1218	0.1694
193	678	1	-0.2367	0.9716	0.0208	0.1399
243	678	1	-0.9983	0.0583	0.0958	0.065
293	678	1	-0.9694	-0.2455	0.2269	0.0677
343	678	1	-0.9981	-0.0616	0.306	0.0853
393	678	1	-0.9991	0.0425	0.235	0.0446
443	678	1	-0.9752	0.2214	0.2417	0.0367
493	678	1	-0.9835	0.1807	0.212	0.0356
543	678	1	-0.9987	-0.0508	0.1216	0.0401
593	678	1	-0.9937	0.1122	0.2981	0.0823
643	678	1	-0.9903	0.1393	0.3578	0.103
693	678	1	-0.9948	0.1018	0.2169	0.0788
743	678	1	-0.9912	0.1321	0.2054	0.1538
793	678	1	-0.9998	-0.0217	0.1957	0.1096
843	678	1	-0.8109	-0.5852	0.112	0.0369
893	678	1	-0.3042	-0.9526	0.129	0.0293
943	678	1	-0.7032	-0.711	0.0405	0.042
993	678	1	-0.9913	-0.1313	0.016	0.0464
1043	678	1	-0.8839	0.4677	0.1119	0.0718
1093	678	1	-0.9901	0.1401	0.0714	0.1163
1143	678	1	-0.966	-0.2584	0.1257	0.2239
1193	678	1	-0.9968	-0.0795	0.114	0.1796
1243	678	1	-0.8731	-0.4875	0.0449	0.1286
1293	678	1	-0.4029	-0.9152	0.045	0.138
1343	678	1	-0.525	0.8511	0.0249	0.1803
1393	678	1	-0.2062	0.9785	0.0854	0.102
1443	678	1	-0.7025	-0.7117	0.0946	0.1047
1493	678	1	-0.7167	-0.6974	0.0376	0.1066
1543	678	1	-0.1489	0.9889	0.1922	0.1254
1593	678	1	-0.0569	0.9984	0.2579	0.0966
1643	678	1	-0.7974	-0.6035	0.3075	0.1008
1693	678	1	-0.8841	-0.4674	0.5113	0.2232
1743	678	1	-0.789	-0.6144	0.1693	0.176
1793	678	1	-0.2461	0.9692	0.183	0.0863
1843	678	1	-0.1782	-0.984	0.1136	0.0403
1893	678	1	-0.3508	-0.9364	0.1835	0.0314
1943	678	1	-0.0604	-0.9982	0.1977	0.0242
43	728	1	-0.702	0.7122	0.0532	0.1993
93	728	1	-0.9662	0.2577	0.0917	0.1793
143	728	1	-1	0.001	0.0878	0.0667
193	728	1	-0.3806	0.9247	0.0307	0.0463
243	728	1	-0.9867	0.1628	0.0699	0.0352
293	728	1	-0.9958	0.0918	0.1688	0.07
343	728	1	-0.9417	0.3364	0.1913	0.0858
393	728	1	-0.867	0.4983	0.1145	0.0349
443	728	1	-0.8036	0.5952	0.016	0.0237
493	728	1	-0.0066	-1	0.0807	0.0321
543	728	1	-0.0408	-0.9992	0.1229	0.0368
593	728	1	-0.992	0.1261	0.1841	0.0674
643	728	1	-0.9925	0.1223	0.3578	0.1424
693	728	1	-0.9881	0.1537	0.2374	0.0864
743	728	1	-0.9998	-0.0212	0.0933	0.0792
793	728	1	-0.8907	-0.4546	0.1889	0.1102
843	728	1	-0.9124	-0.4093	0.4472	0.0965
893	728	1	-0.8949	-0.4463	0.3609	0.0504
943	728	1	-0.8881	-0.4596	0.0666	0.0556
993	728	1	-0.9807	0.1954	0.1231	0.0889
1043	728	1	-0.9647	0.2632	0.2134	0.1056
1093	728	1	-0.9309	0.3654	0.0539	0.0992
1143	728	1	-0.6749	-0.7379	0.1079	0.1579
1193	728	1	-0.8923	-0.4514	0.0853	0.1698
1243	728	1	-0.9607	-0.2775	0.037	0.1568
1293	728	1	-0.2725	0.9621	0.0159	0.0793
1343	728	1	-0.9272	-0.3745	0.015	0.0711
1393	728	1	-0.6629	-0.7487	0.1428	0.0594
1443	728	1	-0.8527	-0.5223	0.4743	0.1255
1493	728	1	-0.942	-0.3357	0.5592	0.1466
1543	728	1	-0.9837	-0.1798	0.1271	0.0674
1593	728	1	-0.0898	0.996	0.2663	0.0646
1643	728	1	-0.5699	-0.8217	0.1453	0.0867
1693	728	1	-0.8146	-0.58	0.2765	0.1423
1743	728	1	-0.5982	-0.8014	0.1352	0.1027
1793	728	1	-0.2129	0.9771	0.1217	0.0727
1843	728	1	-0.4296	-0.903	0.1198	0.1024
1893	728	1	-0.4463	-0.8949	0.2444	0.0692
1943	728	1	-0.1836	-0.983	0.2107	0.0354
43	778	1	-0.9732	0.23	0.171	0.0799
93	778	1	-0.9924	0.1228	0.1719	0.0664
143	778	1	-0.9597	-0.2811	0.0298	0.0355
193	778	1	-0.04	0.9992	0.0768	0.0316
243	778	1	-0.8231	0.5679	0.1633	0.034
293	778	1	-0.9761	0.2175	0.1931	0.0565
343	778	1	-0.9527	0.3038	0.1376	0.0577
393	778	1	-0.8353	0.5498	0.0563	0.0233
443	778	1	-0.0713	-0.9975	0.0741	0.0214
493	778	1	-0.0591	-0.9983	0.1253	0.0519
543	778	1	-0.0367	-0.9993	0.1121	0.065
593	778	1	-0.9991	0.0423	0.0955	0.0724
643	778	1	-1	0	0.2438	0.1106
693	778	1	-0.9852	-0.1712	0.211	0.081
743	778	1	-0.902	-0.4316	0.3431	0.0806
793	778	1	-0.8946	-0.4468	0.4069	0.137
843	778	1	-0.9212	-0.389	0.5661	0.2305
893	778	1	-0.9311	-0.3649	0.5192	0.1206
943	778	1	-0.9676	-0.2524	0.1663	0.0505
993	778	1	-0.989	0.1481	0.3492	0.1049
1043	778	1	-0.9826	0.1858	0.4098	0.1224
1093	778	1	-0.9267	0.3758	0.1455	0.0566
1143	778	1	-0.0878	0.9961	0.1083	0.0623
1193	778	1	-0.3158	0.9488	0.0977	0.0733
1243	778	1	-0.4208	0.9071	0.0643	0.0869
1293	778	1	-0.5502	-0.835	0.0106	0.0612
1343	778	1	-0.0397	-0.9992	0.0832	0.078
1393	778	1	-0.2734	-0.9619	0.1443	0.0879
1443	778	1	-0.8365	-0.548	0.368	0.1332
1493	778	1	-0.9572	-0.2893	0.5392	0.1559
1543	778	1	-0.9987	-0.0518	0.1923	0.0715
1593	778	1	-0.0878	0.9961	0.1642	0.0659
1643	778	1	-0.0523	0.9986	0.1309	0.1023
1693	778	1	-0.0558	0.9984	0.109	0.093
1743	778	1	-0.0527	-0.9986	0.1579	0.048
1793	778	1	-0.1176	-0.9931	0.1254	0.087
1843	778	1	-0.4189	-0.908	0.0786	0.1446
1893	778	1	-0.2144	-0.9768	0.1087	0.0827
1943	778	1	-0.1002	-0.995	0.1751	0.0437
43	828	1	-0.9854	0.1704	0.2854	0.0599
93	828	1	-0.9971	0.0765	0.242	0.0511
143	828	1	-0.997	0.0778	0.0161	0.0387
193	828	1	-0.511	0.8596	0.0563	0.0486
243	828	1	-0.7556	0.6551	0.1694	0.0354
293	828	1	-0.2167	0.9762	0.0822	0.0537
343	828	1	-0.0156	0.9999	0.1284	0.0746
393	828	1	-0.2357	-0.9718	0.0225	0.035
443	828	1	-0.8824	-0.4705	0.0445	0.0311
493	828	1	-0.1936	-0.9811	0.1078	0.04
543	828	1	-0.0183	0.9998	0.0589	0.0608
593	828	1	-0.9643	0.2649	0.2026	0.094
643	828	1	-0.9964	0.085	0.2043	0.1195
693	828	1	-0.974	-0.2264	0.2504	0.0846
743	828	1	-0.8891	-0.4578	0.4939	0.1051
793	828	1	-0.888	-0.4599	0.3732	0.1433
843	828	1	-0.9349	-0.3548	0.2342	0.1778
893	828	1	-0.9208	-0.3901	0.1686	0.1347
943	828	1	-0.8119	-0.5839	0.1047	0.0661
993	828	1	-0.9996	0.0276	0.1924	0.0655
1043	828	1	-0.9853	0.171	0.3206	0.0567
1093	828	1	-0.9998	0.0182	0.1272	0.0345
1143	828	1	-0.9237	-0.3832	0.0619	0.0437
1193	828	1	-0.4266	0.9044	0.1479	0.0627
1243	828	1	-0.3839	0.9234	0.1082	0.1001
1293	828	1	-0.1186	0.9929	0.0735	0.1049
1343	828	1	-0.3334	0.9428	0.3125	0.1447
1393	828	1	-0.3889	0.9213	0.4181	0.1278
1443	828	1	-0.265	-0.9643	0.1169	0.0848
1493	828	1	-0.8585	-0.5128	0.1062	0.0888
1543	828	1	-0.4317	0.902	0.1464	0.1132
1593	828	1	-0.2613	0.9653	0.1369	0.1032
1643	828	1	-0.0726	0.9974	0.1504	0.0752
1693	828	1	-0.2132	0.977	0.1289	0.0625
1743	828	1	-0.0744	-0.9972	0.0984	0.0394
1793	828	1	-0.2556	-0.9668	0.1008	0.0693
1843	828	1	-0.8208	-0.5712	0.0242	0.1688
1893	828	1	-0.6454	0.7638	0.0143	0.1322
1943	828	1	-0.3467	0.938	0.0997	0.0729
43	878	1	-0.9966	0.0819	0.1597	0.0477
93	878	1	-0.9999	0.0125	0.1211	0.048
143	878	1	-0.956	0.2932	0.066	0.0465
193	878	1	-0.9423	0.3348	0.2951	0.0697
243	878	1	-0.9297	0.3683	0.3867	0.068
293	878	1	-0.954	0.2997	0.2778	0.0674
343	878	1	-0.9582	0.2861	0.1004	0.0699
393	878	1	-1	-0.0095	0.1433	0.0599
443	878	1	-0.9882	-0.1535	0.1489	0.072
493	878	1	-0.6064	-0.7952	0.0832	0.0459
543	878	1	-0.1757	-0.9844	0.1099	0.0466
593	878	1	-0.6765	0.7364	0.0616	0.0707
643	878	1	-0.9593	0.2823	0.136	0.0778
693	878	1	-0.9853	-0.1708	0.2088	0.0573
743	878	1	-0.8683	-0.4961	0.4994	0.1126
793	878	1	-0.8715	-0.4904	0.4551	0.1626
843	878	1	-0.8903	-0.4554	0.1139	0.1115
893	878	1	-0.4339	-0.901	0.0745	0.1032
943	878	1	-0.6125	-0.7905	0.0715	0.0628
993	878	1	-0.2629	-0.9648	0.092	0.0375
1043	878	1	-0.7866	-0.6175	0.1263	0.0368
1093	878	1	-0.9185	-0.3954	0.39	0.0712
1143	878	1	-0.9122	-0.4097	0.3639	0.0984
1193	878	1	-0.8623	-0.5064	0.1505	0.0875
1243	878	1	-0.1597	-0.9872	0.0897	0.0602
1293	878	1	-0.0492	0.9988	0.1508	0.0553
1343	878	1	-0.3728	0.9279	0.3719	0.0924
1393	878	1	-0.4344	0.9007	0.3832	0.0933
1443	878	1	-0.0811	-0.9967	0.1197	0.0588
1493	878	1	-0.0966	0.9953	0.1323	0.0729
1543	878	1	-0.3829	0.9238	0.2008	0.1332
1593	878	1	-0.2991	0.9542	0.1766	0.1064
1643	878	1	-0.015	-0.9999	0.2068	0.0475
1693	878	1	-0.2233	-0.9747	0.0903	0.0404
1743	878	1	-0.3389	-0.9408	0.0526	0.0544
1793	878	1	-0.363	0.9318	0.0616	0.0784
1843	878	1	-0.6199	-0.7847	0.0345	0.1746
1893	878	1	-0.3706	-0.9288	0.073	0.1555
1943	878	1	-0.0306	-0.9995	0.1719	0.0994
43	928	1	-0.0434	0.9991	0.1097	0.0317
93	928	1	-0.119	0.9929	0.0639	0.043
143	928	1	-0.732	0.6813	0.0732	0.0443
193	928	1	-0.8866	0.4626	0.4959	0.0937
243	928	1	-0.9102	0.4141	0.5546	0.1729
293	928	1	-0.9434	0.3316	0.5684	0.1459
343	928	1	-0.9681	0.2507	0.3689	0.0676
393	928	1	-0.999	0.0455	0.2149	0.0533
443	928	1	-0.9865	-0.1637	0.1461	0.0424
493	928	1	-0.936	-0.3519	0.054	0.0294
543	928	1	-0.1016	-0.9948	0.0885	0.0328
593	928	1	-0.036	-0.9994	0.2444	0.0429
643	928	1	-0.0604	-0.9982	0.039	0.0339
693	928	1	-0.9808	-0.1948	0.2273	0.0527
743	928	1	-0.9062	-0.4229	0.44	0.1162
793	928	1	-0.8763	-0.4818	0.5174	0.1491
843	928	1	-0.7319	-0.6814	0.1772	0.0936
893	928	1	-0.199	-0.98	0.1735	0.0662
943	928	1	-0.143	-0.9897	0.1178	0.0477
993	928	1	-0.1573	-0.9875	0.2061	0.0345
1043	928	1	-0.8257	-0.5641	0.2846	0.0581
1093	928	1	-0.9388	-0.3445	0.526	0.1365
1143	928	1	-0.9101	-0.4144	0.4137	0.1504
1193	928	1	-0.6388	-0.7694	0.1995	0.116
1243	928	1	-0.178	-0.984	0.2128	0.058
1293	928	1	-0.1053	0.9944	0.1605	0.0427
1343	928	1	-0.3166	0.9485	0.2427	0.0667
1393	928	1	-0.292	0.9564	0.2378	0.0696
1443	928	1	-0.1289	0.9917	0.1729	0.052
1493	928	1	-0.0807	0.9967	0.2078	0.0571
1543	928	1	-0.1656	0.9862	0.206	0.0783
1593	928	1	-0.1317	0.9913	0.1846	0.0605
1643	928	1	-0.1392	-0.9903	0.2791	0.0339
1693	928	1	-0.1646	-0.9864	0.2015	0.0283
1743	928	1	-0.2822	0.9593	0.1334	0.0599
1793	928	1	-0.7487	0.6629	0.2486	0.1044
1843	928	1	-0.6436	0.7654	0.1233	0.1127
1893	928	1	-0.1702	-0.9854	0.1479	0.1608
1943	928	1	-0.2758	-0.9612	0.2822	0.2591
43	978	1	-0.4053	0.9142	0.0923	0.0489
93	978	1	-0.8737	0.4864	0.1189	0.0668
143	978	1	-0.9496	0.3133	0.1762	0.056
193	978	1	-0.879	0.4769	0.3001	0.09
243	978	1	-0.9269	0.3753	0.4234	0.1315
293	978	1	-0.9502	0.3116	0.4611	0.1035
343	978	1	-0.9638	0.2667	0.161	0.0527
393	978	1	-0.984	-0.178	0.0724	0.0444
443	978	1	-0.9995	-0.0328	0.0828	0.0262
493	978	1	-0.9886	0.1506	0.0738	0.0231
543	978	1	-0.7814	-0.6241	0.0152	0.0311
593	978	1	-0.0588	-0.9983	0.0473	0.0481
643	978	1	-0.9969	0.0783	0.0202	0.0376
693	978	1	-0.9839	-0.1785	0.1331	0.0363
743	978	1	-0.9703	-0.242	0.2626	0.0615
793	978	1	-0.9586	-0.2848	0.3355	0.1068
843	978	1	-0.9115	-0.4112	0.1646	0.0808
893	978	1	-0.2742	-0.9617	0.1421	0.0427
943	978	1	-0.163	-0.9866	0.1573	0.0293
993	978	1	-0.2341	-0.9722	0.147	0.0306
1043	978	1	-0.8075	-0.5898	0.2129	0.0425
1093	978	1	-0.9533	-0.3019	0.4251	0.085
1143	978	1	-0.907	-0.4212	0.185	0.1003
1193	978	1	-0.3451	-0.9386	0.1344	0.0947
1243	978	1	-0.2436	-0.9699	0.1013	0.0611
1293	978	1	-0.9759	-0.218	0.0586	0.0872
1343	978	1	-0.4982	0.8671	0.1212	0.0977
1393	978	1	-0.4025	0.9154	0.2822	0.0655
1443	978	1	-0.2979	0.9546	0.2232	0.0569
1493	978	1	-0.0484	0.9988	0.1421	0.0829
1543	978	1	-0.213	-0.977	0.1971	0.0916
1593	978	1	-0.2002	-0.9798	0.1961	0.0514
1643	978	1	-0.1507	-0.9886	0.2167	0.0271
1693	978	1	-0.0062	-1	0.2386	0.0215
1743	978	1	-0.0896	0.996	0.1739	0.0439
1793	978	1	-0.5836	0.8121	0.1261	0.086
1843	978	1	-0.0993	0.9951	0.0915	0.1128
1893	978	1	-0.2446	-0.9696	0.162	0.168
1943	978	1	-0.3755	-0.9268	0.2361	0.2939
43	1028	1	-0.9838	0.1791	0.1008	0.0782
93	1028	1	-0.9932	0.1162	0.1982	0.1143
143	1028	1	-0.9883	0.1523	0.2826	0.0807
193	1028	1	-0.9994	0.0351	0.0912	0.0695
243	1028	1	-0.9804	-0.197	0.131	0.0869
293	1028	1	-0.9992	-0.0397	0.1378	0.0701
343	1028	1	-0.3754	-0.9269	0.0896	0.0443
393	1028	1	-0.1841	-0.9829	0.103	0.0594
443	1028	1	-0.9631	0.269	0.0801	0.0681
493	1028	1	-0.9426	0.3338	0.1162	0.0784
543	1028	1	-0.9934	-0.1151	0.0296	0.0589
593	1028	1	-0.1617	-0.9868	0.0846	0.0537
643	1028	1	-0.9987	0.0519	0.0415	0.0465
693	1028	1	-0.9968	-0.0798	0.1314	0.036
743	1028	1	-0.9154	-0.4026	0.2857	0.0559
793	1028	1	-0.9219	-0.3875	0.3986	0.1555
843	1028	1	-0.9436	-0.3312	0.2889	0.1156
893	1028	1	-0.9076	-0.4199	0.0603	0.0586
943	1028	1	-0.8256	-0.5643	0.0248	0.0422
993	1028	1	-0.569	-0.8224	0.0529	0.0364
1043	1028	1	-0.2026	-0.9793	0.1852	0.0302
1093	1028	1	-0.4509	-0.8926	0.1177	0.0318
1143	1028	1	-0.4542	-0.8909	0.0976	0.0576
1193	1028	1	-0.8625	-0.5061	0.0548	0.0945
1243	1028	1	-0.49	-0.8717	0.0294	0.0917
1293	1028	1	-0.9047	-0.426	0.1423	0.1015
1343	1028	1	-0.9145	-0.4045	0.0659	0.0655
1393	1028	1	-0.3	0.9539	0.1851	0.033
1443	1028	1	-0.2101	0.9777	0.179	0.0401
1493	1028	1	-0.0989	-0.9951	0.1101	0.1164
1543	1028	1	-0.3771	-0.9262	0.2393	0.1499
1593	1028	1	-0.3265	-0.9452	0.2784	0.0549
1643	1028	1	-0.0675	0.9977	0.1967	0.0251
1693	1028	1	-0.1841	0.9829	0.2557	0.0223
1743	1028	1	-0.1557	0.9878	0.264	0.0344
1793	1028	1	-0.0692	-0.9976	0.1706	0.0741
1843	1028	1	-0.5293	-0.8484	0.1614	0.1313
1893	1028	1	-0.4308	-0.9025	0.1511	0.1181
1943	1028	1	-0.2629	-0.9648	0.1519	0.1123
43	1078	1	-0.9424	0.3345	0.3097	0.1005
93	1078	1	-0.999	0.045	0.3539	0.1379
143	1078	1	-0.9997	-0.0241	0.468	0.106
193	1078	1	-0.992	-0.1265	0.2253	0.0627
243	1078	1	-0.8397	-0.5431	0.0957	0.0734
293	1078	1	-0.6016	-0.7988	0.0374	0.0846
343	1078	1	-1	0.0014	0.0724	0.0596
393	1078	1	-0.9935	0.1136	0.1459	0.1567
443	1078	1	-0.9934	0.1147	0.1373	0.1875
493	1078	1	-0.9876	0.1573	0.1627	0.1391
[truncated: 64,691 more rows]

## Sheet: convex100um
X	Y	Slice	DX	DY	Coherency	Energy
23	23	0	-0.0164	0.9999	0.1139	0.1858
53	23	0	-0.1474	0.9891	0.1065	0.1485
83	23	0	-0.5103	0.86	0.0958	0.1211
113	23	0	-0.9144	0.4048	0.1274	0.1039
143	23	0	-0.9795	0.2014	0.1721	0.0886
173	23	0	-0.9257	0.3782	0.0752	0.0861
203	23	0	-0.4227	0.9063	0.1052	0.0997
233	23	0	-0.3561	0.9345	0.1393	0.116
263	23	0	-0.2363	0.9717	0.1271	0.1461
293	23	0	-0.1394	0.9902	0.1224	0.1853
323	23	0	-0.1085	0.9941	0.1012	0.1752
353	23	0	-0.1906	0.9817	0.0671	0.1395
383	23	0	-0.5611	0.8277	0.0497	0.1128
413	23	0	-0.8118	0.584	0.0468	0.1096
443	23	0	-0.8823	0.4708	0.0456	0.1159
473	23	0	-0.8861	0.4635	0.0414	0.1021
503	23	0	-0.7879	0.6158	0.0336	0.0939
533	23	0	-0.8964	0.4432	0.052	0.1028
563	23	0	-0.8848	0.4659	0.07	0.1106
593	23	0	-0.637	0.7708	0.0961	0.1317
623	23	0	-0.5182	0.8553	0.1191	0.1859
653	23	0	-0.4821	0.8761	0.1202	0.216
683	23	0	-0.4653	0.8852	0.1466	0.2031
713	23	0	-0.4716	0.8818	0.1823	0.2104
743	23	0	-0.3846	0.9231	0.175	0.2222
773	23	0	-0.2691	0.9631	0.1741	0.1963
803	23	0	-0.3144	0.9493	0.1755	0.1466
833	23	0	-0.414	0.9103	0.1345	0.1084
863	23	0	-0.5042	0.8636	0.0969	0.0893
893	23	0	-0.5489	0.8359	0.1096	0.0832
923	23	0	-0.6006	0.7996	0.1343	0.0876
953	23	0	-0.6083	0.7937	0.165	0.1181
983	23	0	-0.5678	0.8232	0.1712	0.1787
1013	23	0	-0.5423	0.8402	0.1331	0.2108
1043	23	0	-0.8014	0.5981	0.0613	0.1888
1073	23	0	-0.9978	0.0657	0.0869	0.1925
1103	23	0	-0.7883	0.6153	0.0311	0.2104
1133	23	0	-0.2199	0.9755	0.1386	0.2272
1163	23	0	-0.1483	0.9889	0.173	0.2394
1193	23	0	-0.1555	0.9878	0.1648	0.2228
1223	23	0	-0.2243	0.9745	0.1567	0.1786
1253	23	0	-0.3236	0.9462	0.1379	0.1181
1283	23	0	-0.3685	0.9296	0.1477	0.0886
1313	23	0	-0.33	0.944	0.1729	0.0908
1343	23	0	-0.3417	0.9398	0.1751	0.1
1373	23	0	-0.4851	0.8745	0.1456	0.0963
1403	23	0	-0.655	0.7556	0.132	0.0824
1433	23	0	-0.5212	0.8535	0.1664	0.0823
1463	23	0	-0.4177	0.9086	0.2745	0.1101
1493	23	0	-0.3895	0.921	0.3467	0.1551
1523	23	0	-0.2705	0.9627	0.4069	0.1803
1553	23	0	-0.0864	0.9963	0.5975	0.1932
1583	23	0	-0.0193	0.9998	0.7972	0.1816
1613	23	0	-0.0047	1	0.8827	0.0967
1643	23	0	-0.0008	1	0.9155	0.027
1673	23	0	-0.0006	-1	0.9283	0.0046
1703	23	0	0	-1	0.9143	0.0006
1733	23	0	-0.0107	0.9999	0.732	0.0001
1763	23	0	-0.1545	0.988	0.1992	0
1793	23	0	-0.7119	0.7022	0.0628	0
1823	23	0	-0.9434	0.3315	0.0625	0
1853	23	0	-0.9814	0.1921	0.0784	0
1883	23	0	-0.9587	0.2846	0.0863	0
1913	23	0	-0.9306	0.366	0.1017	0
1943	23	0	-0.9325	0.3612	0.1106	0
23	53	0	-0.5264	0.8502	0.1638	0.1577
53	53	0	-0.5175	0.8557	0.1526	0.1288
83	53	0	-0.61	0.7924	0.1335	0.1093
113	53	0	-0.8926	0.4509	0.1288	0.0962
143	53	0	-0.9736	0.2281	0.1406	0.0837
173	53	0	-0.8351	0.5502	0.049	0.081
203	53	0	-0.3637	0.9315	0.1017	0.0889
233	53	0	-0.3682	0.9297	0.1286	0.0985
263	53	0	-0.2764	0.961	0.1325	0.1203
293	53	0	-0.1897	0.9818	0.1432	0.1502
323	53	0	-0.1581	0.9874	0.14	0.1501
353	53	0	-0.2029	0.9792	0.1223	0.1328
383	53	0	-0.3813	0.9244	0.0922	0.1174
413	53	0	-0.5954	0.8034	0.0673	0.1163
443	53	0	-0.7214	0.6925	0.0535	0.1221
473	53	0	-0.82	0.5724	0.0478	0.1035
503	53	0	-0.7674	0.6412	0.0523	0.0896
533	53	0	-0.7362	0.6767	0.0731	0.0959
563	53	0	-0.5928	0.8054	0.1078	0.1104
593	53	0	-0.4079	0.913	0.1824	0.1466
623	53	0	-0.3359	0.9419	0.2015	0.1934
653	53	0	-0.3089	0.9511	0.1797	0.1992
683	53	0	-0.3375	0.9413	0.1685	0.175
713	53	0	-0.4199	0.9076	0.1735	0.1701
743	53	0	-0.428	0.9038	0.1605	0.1726
773	53	0	-0.3623	0.9321	0.152	0.1531
803	53	0	-0.3868	0.9222	0.1568	0.1186
833	53	0	-0.4535	0.8912	0.1266	0.0917
863	53	0	-0.5713	0.8207	0.0871	0.0768
893	53	0	-0.6695	0.7428	0.0928	0.0721
923	53	0	-0.7017	0.7125	0.1162	0.0759
953	53	0	-0.6559	0.7549	0.1417	0.0974
983	53	0	-0.6033	0.7975	0.1428	0.1414
1013	53	0	-0.5986	0.8011	0.1047	0.1717
1043	53	0	-0.8456	0.5338	0.0605	0.1606
1073	53	0	-0.989	0.1482	0.0764	0.1607
1103	53	0	-0.5687	0.8225	0.0359	0.1855
1133	53	0	-0.1563	0.9877	0.1505	0.2326
1163	53	0	-0.0936	0.9956	0.1927	0.2786
1193	53	0	-0.119	0.9929	0.1896	0.2637
1223	53	0	-0.2125	0.9772	0.171	0.2004
1253	53	0	-0.3326	0.9431	0.1466	0.1292
1283	53	0	-0.3497	0.9369	0.1732	0.0977
1313	53	0	-0.2915	0.9566	0.2205	0.101
1343	53	0	-0.2838	0.9589	0.2274	0.109
1373	53	0	-0.3857	0.9226	0.1711	0.0967
1403	53	0	-0.6436	0.7654	0.1149	0.0783
1433	53	0	-0.6238	0.7816	0.1235	0.0779
1463	53	0	-0.4706	0.8823	0.2098	0.1035
1493	53	0	-0.4167	0.9091	0.291	0.1458
1523	53	0	-0.2898	0.9571	0.3636	0.1673
1553	53	0	-0.0954	0.9954	0.5675	0.1761
1583	53	0	-0.027	0.9996	0.7828	0.1639
1613	53	0	-0.0127	0.9999	0.8754	0.087
1643	53	0	-0.009	1	0.9099	0.0243
1673	53	0	-0.0091	1	0.9153	0.0042
1703	53	0	-0.0217	0.9998	0.8319	0.0006
1733	53	0	-0.1394	0.9902	0.4124	0.0001
1763	53	0	-0.6472	0.7623	0.1711	0.0001
1793	53	0	-0.768	0.6404	0.1604	0
1823	53	0	-0.934	0.3572	0.1791	0
1853	53	0	-0.9796	0.201	0.2435	0
1883	53	0	-0.9586	0.2848	0.2329	0
1913	53	0	-0.9327	0.3607	0.2341	0.0001
1943	53	0	-0.9349	0.3548	0.2467	0.0001
23	83	0	-0.7187	0.6953	0.2566	0.0994
53	83	0	-0.7299	0.6835	0.2056	0.0864
83	83	0	-0.7931	0.609	0.1541	0.0786
113	83	0	-0.9404	0.3399	0.1525	0.0711
143	83	0	-0.9844	0.1758	0.1446	0.0643
173	83	0	-0.9357	0.3528	0.0516	0.0632
203	83	0	-0.5653	0.8249	0.0474	0.0667
233	83	0	-0.617	0.787	0.065	0.0718
263	83	0	-0.4506	0.8927	0.0885	0.0842
293	83	0	-0.3051	0.9523	0.1211	0.0981
323	83	0	-0.2502	0.9682	0.1315	0.1001
353	83	0	-0.2809	0.9597	0.1271	0.0996
383	83	0	-0.4273	0.9041	0.1065	0.0985
413	83	0	-0.6066	0.795	0.0889	0.0985
443	83	0	-0.7284	0.6851	0.0666	0.1004
473	83	0	-0.8792	0.4765	0.0595	0.0856
503	83	0	-0.853	0.5218	0.0762	0.076
533	83	0	-0.72	0.694	0.1042	0.0818
563	83	0	-0.4791	0.8778	0.1727	0.1004
593	83	0	-0.3308	0.9437	0.2711	0.149
623	83	0	-0.2639	0.9646	0.2907	0.187
653	83	0	-0.2155	0.9765	0.2602	0.1666
683	83	0	-0.2069	0.9784	0.2038	0.1288
713	83	0	-0.3067	0.9518	0.1528	0.1116
743	83	0	-0.4911	0.8711	0.1186	0.1023
773	83	0	-0.59	0.8074	0.1033	0.088
803	83	0	-0.6048	0.7964	0.1113	0.0732
833	83	0	-0.6702	0.7422	0.0989	0.062
863	83	0	-0.9084	0.4181	0.0966	0.0532
893	83	0	-0.9669	0.2553	0.1411	0.0508
923	83	0	-0.9579	0.2871	0.1504	0.0536
953	83	0	-0.8949	0.4463	0.1166	0.0656
983	83	0	-0.7889	0.6145	0.0839	0.0951
1013	83	0	-0.7817	0.6236	0.0601	0.1283
1043	83	0	-0.8934	0.4492	0.0626	0.1272
1073	83	0	-0.9665	0.2566	0.0784	0.1112
1103	83	0	-0.6298	0.7768	0.0339	0.1245
1133	83	0	-0.108	0.9942	0.1475	0.1791
1163	83	0	-0.0573	0.9984	0.2056	0.2412
1193	83	0	-0.096	0.9954	0.1965	0.2324
1223	83	0	-0.2289	0.9735	0.1527	0.1706
1253	83	0	-0.4505	0.8928	0.1138	0.1126
1283	83	0	-0.4426	0.8967	0.1442	0.0867
1313	83	0	-0.3127	0.9498	0.2127	0.0886
1343	83	0	-0.2772	0.9608	0.2334	0.0952
1373	83	0	-0.3716	0.9284	0.1592	0.0824
1403	83	0	-0.7844	0.6203	0.0858	0.069
1433	83	0	-0.8924	0.4512	0.0963	0.0696
1463	83	0	-0.7125	0.7016	0.1109	0.0831
1493	83	0	-0.5337	0.8457	0.1735	0.1069
1523	83	0	-0.3448	0.9387	0.2524	0.1164
1553	83	0	-0.1097	0.994	0.4771	0.119
1583	83	0	-0.0402	0.9992	0.7257	0.1084
1613	83	0	-0.0266	0.9996	0.8364	0.0571
1643	83	0	-0.0248	0.9997	0.8671	0.0161
1673	83	0	-0.0454	0.999	0.7754	0.0032
1703	83	0	-0.2189	0.9757	0.3957	0.0009
1733	83	0	-0.6416	0.7671	0.2141	0.0006
1763	83	0	-0.7208	0.6931	0.2045	0.0006
1793	83	0	-0.7404	0.6721	0.1903	0.0005
1823	83	0	-0.9176	0.3974	0.2111	0.0003
1853	83	0	-0.9771	0.2127	0.2984	0.0003
1883	83	0	-0.9588	0.2841	0.2743	0.0004
1913	83	0	-0.9358	0.3526	0.2646	0.0005
1943	83	0	-0.9384	0.3455	0.2777	0.0005
23	113	0	-0.8499	0.527	0.2729	0.044
53	113	0	-0.8875	0.4607	0.2265	0.0419
83	113	0	-0.9374	0.3481	0.1981	0.0413
113	113	0	-0.9826	0.1859	0.2201	0.0384
143	113	0	-0.9958	0.0913	0.2168	0.0359
173	113	0	-0.9958	0.0921	0.1436	0.0357
203	113	0	-0.9944	0.1057	0.1119	0.0384
233	113	0	-0.991	0.1339	0.1266	0.0426
263	113	0	-0.9688	0.2478	0.1013	0.0475
293	113	0	-0.8604	0.5096	0.0687	0.049
323	113	0	-0.7366	0.6763	0.0622	0.0469
353	113	0	-0.6584	0.7526	0.0716	0.0487
383	113	0	-0.7055	0.7087	0.0897	0.0523
413	113	0	-0.7729	0.6345	0.0994	0.0547
443	113	0	-0.8618	0.5073	0.0751	0.0566
473	113	0	-0.9648	0.2628	0.0784	0.0506
503	113	0	-0.9368	0.3499	0.0993	0.0474
533	113	0	-0.8053	0.5929	0.1128	0.0509
563	113	0	-0.4738	0.8806	0.179	0.0622
593	113	0	-0.306	0.952	0.2918	0.095
623	113	0	-0.2468	0.9691	0.3163	0.1176
653	113	0	-0.1982	0.9802	0.2858	0.1001
683	113	0	-0.1517	0.9884	0.2028	0.0729
713	113	0	-0.1927	0.9813	0.108	0.0582
743	113	0	-0.7321	0.6812	0.0594	0.0481
773	113	0	-0.9402	0.3406	0.1109	0.0393
803	113	0	-0.9374	0.3483	0.1264	0.0348
833	113	0	-0.9514	0.3078	0.1333	0.0321
863	113	0	-0.9911	0.1331	0.2092	0.0289
893	113	0	-0.997	0.0769	0.2763	0.0291
923	113	0	-0.9963	0.0862	0.2622	0.031
953	113	0	-0.9923	0.124	0.1831	0.0363
983	113	0	-0.9818	0.1899	0.0937	0.0537
1013	113	0	-0.95	0.3123	0.0607	0.0801
1043	113	0	-0.9178	0.3971	0.077	0.082
1073	113	0	-0.9592	0.2829	0.1074	0.0614
1103	113	0	-0.9526	0.3043	0.061	0.0582
1133	113	0	-0.1064	0.9943	0.1069	0.0846
1163	113	0	-0.045	0.999	0.1822	0.12
1193	113	0	-0.0957	0.9954	0.159	0.1178
1223	113	0	-0.3461	0.9382	0.0917	0.0884
1253	113	0	-0.7987	0.6017	0.0845	0.0637
1283	113	0	-0.7779	0.6284	0.1018	0.0492
1313	113	0	-0.477	0.8789	0.1316	0.0474
1343	113	0	-0.3657	0.9307	0.1564	0.0515
1373	113	0	-0.5697	0.8218	0.0919	0.0481
1403	113	0	-0.951	0.3092	0.097	0.0462
1433	113	0	-0.9714	0.2374	0.1182	0.0487
1463	113	0	-0.9152	0.4031	0.1083	0.0529
1493	113	0	-0.7601	0.6498	0.1152	0.0607
1523	113	0	-0.5182	0.8552	0.1434	0.0596
1553	113	0	-0.1575	0.9875	0.331	0.0558
1583	113	0	-0.0703	0.9975	0.5927	0.0484
1613	113	0	-0.0572	0.9984	0.6975	0.0257
1643	113	0	-0.0889	0.996	0.5982	0.0089
1673	113	0	-0.3615	0.9324	0.3029	0.0046
1703	113	0	-0.6175	0.7866	0.2455	0.0041
1733	113	0	-0.7022	0.712	0.2193	0.0039
1763	113	0	-0.6902	0.7237	0.2074	0.0043
1793	113	0	-0.6935	0.7204	0.1959	0.0037
1823	113	0	-0.8894	0.4571	0.1978	0.0025
1853	113	0	-0.9732	0.23	0.2773	0.0021
1883	113	0	-0.9597	0.2811	0.2607	0.0027
1913	113	0	-0.9411	0.3382	0.2547	0.0037
1943	113	0	-0.9441	0.3296	0.2697	0.0039
23	143	0	-0.9478	0.3188	0.2891	0.0154
53	143	0	-0.9654	0.2607	0.2612	0.0158
83	143	0	-0.9815	0.1913	0.2447	0.0166
113	143	0	-0.9946	0.1038	0.2508	0.0165
143	143	0	-0.999	0.0453	0.2457	0.0161
173	143	0	-0.9995	0.0313	0.2134	0.0162
203	143	0	-0.9997	0.0251	0.2038	0.0175
233	143	0	-0.9993	0.0372	0.2325	0.0193
263	143	0	-0.9985	0.0556	0.2328	0.0206
293	143	0	-0.9954	0.0961	0.2042	0.0197
323	143	0	-0.9914	0.1309	0.1894	0.0176
353	143	0	-0.9814	0.1922	0.161	0.0178
383	143	0	-0.9527	0.304	0.1318	0.0205
413	143	0	-0.928	0.3725	0.0988	0.0255
443	143	0	-0.9839	0.1786	0.0664	0.0314
473	143	0	-0.9999	0.0104	0.091	0.03
503	143	0	-0.9947	0.1029	0.1211	0.0249
533	143	0	-0.9593	0.2824	0.1217	0.023
563	143	0	-0.6385	0.7696	0.1171	0.0253
593	143	0	-0.3357	0.942	0.2315	0.0362
623	143	0	-0.271	0.9626	0.2686	0.044
653	143	0	-0.2372	0.9715	0.2322	0.0383
683	143	0	-0.2019	0.9794	0.1256	0.029
713	143	0	-0.6053	0.796	0.0163	0.0234
743	143	0	-0.9929	0.1185	0.1146	0.0194
773	143	0	-0.9982	0.0605	0.1845	0.0175
803	143	0	-0.9999	-0.0172	0.1522	0.0194
833	143	0	-0.9988	-0.0497	0.1439	0.02
863	143	0	-0.9996	0.0275	0.2117	0.0177
893	143	0	-0.9957	0.0923	0.2223	0.0191
923	143	0	-0.9926	0.1215	0.166	0.022
953	143	0	-0.997	0.0779	0.1353	0.0226
983	143	0	-0.999	0.0456	0.1174	0.0267
1013	143	0	-0.9909	0.1349	0.0926	0.0374
1043	143	0	-0.9639	0.2661	0.1064	0.0385
1073	143	0	-0.9784	0.2067	0.157	0.0274
1103	143	0	-0.9924	0.1231	0.1624	0.0222
1133	143	0	-0.8589	0.5121	0.0259	0.0285
1163	143	0	-0.1081	0.9941	0.0864	0.0398
1193	143	0	-0.2839	0.9588	0.0616	0.0411
1223	143	0	-0.8844	0.4668	0.0771	0.0353
1253	143	0	-0.9579	0.287	0.153	0.0294
1283	143	0	-0.9675	0.2528	0.1837	0.0227
1313	143	0	-0.9449	0.3274	0.1456	0.0204
1343	143	0	-0.9014	0.433	0.1208	0.0227
1373	143	0	-0.9513	0.3083	0.1523	0.024
1403	143	0	-0.9771	0.2129	0.171	0.0254
1433	143	0	-0.9459	0.3245	0.1508	0.0291
1463	143	0	-0.7862	0.6179	0.1678	0.0394
1493	143	0	-0.6946	0.7194	0.1916	0.0536
1523	143	0	-0.669	0.7432	0.1788	0.0501
1553	143	0	-0.5354	0.8446	0.1897	0.0372
1583	143	0	-0.3817	0.9243	0.2616	0.0287
1613	143	0	-0.4084	0.9128	0.2423	0.0185
1643	143	0	-0.6035	0.7974	0.2009	0.0145
1673	143	0	-0.6319	0.7751	0.2322	0.0184
1703	143	0	-0.6392	0.769	0.2317	0.0208
1733	143	0	-0.6749	0.7379	0.2096	0.0205
1763	143	0	-0.6414	0.7672	0.2059	0.0227
1793	143	0	-0.6337	0.7736	0.2006	0.0202
1823	143	0	-0.8401	0.5424	0.1769	0.0137
1853	143	0	-0.9663	0.2574	0.2333	0.0114
1883	143	0	-0.9622	0.2724	0.2288	0.0145
1913	143	0	-0.9506	0.3104	0.2307	0.0192
1943	143	0	-0.9539	0.3001	0.2487	0.02
23	173	0	-0.9874	0.158	0.2438	0.0136
53	173	0	-0.9908	0.1352	0.2085	0.0148
83	173	0	-0.9978	0.0658	0.1754	0.0169
113	173	0	-0.9998	-0.0201	0.1141	0.02
143	173	0	-0.9962	-0.0874	0.0848	0.0213
173	173	0	-0.9965	-0.0839	0.1129	0.021
203	173	0	-0.9996	-0.0275	0.1657	0.02
233	173	0	-0.9993	0.0385	0.2557	0.0177
263	173	0	-0.9973	0.0739	0.2995	0.0181
293	173	0	-0.9949	0.1012	0.28	0.0203
323	173	0	-0.9956	0.0942	0.2821	0.0194
353	173	0	-0.9978	0.0657	0.2763	0.0177
383	173	0	-0.9989	0.0468	0.1633	0.0221
413	173	0	-0.9967	-0.0806	0.0365	0.0395
443	173	0	-0.8591	-0.5118	0.0275	0.065
473	173	0	-0.9638	-0.2667	0.0559	0.0658
503	173	0	-0.9785	-0.2063	0.1108	0.0436
533	173	0	-0.985	-0.1723	0.181	0.0282
563	173	0	-1	0.0038	0.2081	0.0214
593	173	0	-0.9721	0.2344	0.1685	0.0206
623	173	0	-0.9218	0.3876	0.1358	0.0214
653	173	0	-0.9583	0.2859	0.1426	0.0203
683	173	0	-0.9939	0.11	0.2048	0.0187
713	173	0	-0.9984	0.0559	0.2491	0.0186
743	173	0	-0.9993	0.0384	0.2253	0.0205
773	173	0	-0.9943	-0.1065	0.1312	0.0278
803	173	0	-0.8563	-0.5166	0.0873	0.0427
833	173	0	-0.8112	-0.5848	0.0861	0.0471
863	173	0	-0.9871	-0.1603	0.0655	0.0364
893	173	0	-0.8745	0.4851	0.0723	0.0363
923	173	0	-0.6332	0.774	0.0715	0.0436
953	173	0	-0.6518	0.7584	0.0475	0.0405
983	173	0	-0.9824	0.1867	0.0686	0.0338
1013	173	0	-0.9944	0.1055	0.1043	0.0363
1043	173	0	-0.9919	0.1269	0.126	0.0364
1073	173	0	-0.9956	0.0933	0.1887	0.0283
1103	173	0	-0.997	0.0778	0.254	0.0225
1133	173	0	-0.9924	0.123	0.221	0.023
1163	173	0	-0.9744	0.225	0.1393	0.0282
1193	173	0	-0.9421	0.3354	0.1119	0.0345
1223	173	0	-0.9296	0.3686	0.1211	0.0406
1253	173	0	-0.9566	0.2915	0.1597	0.0387
1283	173	0	-0.9831	0.183	0.2232	0.0294
1313	173	0	-0.9905	0.1378	0.267	0.0246
1343	173	0	-0.9835	0.181	0.2871	0.0256
1373	173	0	-0.9752	0.2214	0.2925	0.0284
1403	173	0	-0.9677	0.2521	0.238	0.0313
1433	173	0	-0.8627	0.5058	0.1677	0.0419
1463	173	0	-0.6637	0.748	0.2205	0.0757
1493	173	0	-0.617	0.787	0.2366	0.1202
1523	173	0	-0.6222	0.7829	0.2123	0.1156
1553	173	0	-0.6844	0.7291	0.2106	0.0785
1583	173	0	-0.7427	0.6696	0.2389	0.0563
1613	173	0	-0.7854	0.6189	0.2151	0.0419
1643	173	0	-0.7124	0.7017	0.1819	0.0432
1673	173	0	-0.6146	0.7889	0.1989	0.0595
1703	173	0	-0.6136	0.7896	0.1983	0.0676
1733	173	0	-0.6348	0.7727	0.186	0.0671
1763	173	0	-0.5838	0.8119	0.1975	0.0752
1793	173	0	-0.5699	0.8217	0.1997	0.0693
1823	173	0	-0.763	0.6464	0.1526	0.0494
1853	173	0	-0.9525	0.3046	0.1703	0.042
1883	173	0	-0.9676	0.2524	0.1769	0.0507
1913	173	0	-0.9669	0.2552	0.1901	0.0634
1943	173	0	-0.9695	0.2451	0.2123	0.0646
23	203	0	-0.9781	0.2081	0.1551	0.0321
53	203	0	-0.9853	0.1708	0.1286	0.0353
83	203	0	-0.9996	0.0286	0.1117	0.0413
113	203	0	-0.9875	-0.1578	0.0581	0.0512
143	203	0	-0.9014	-0.433	0.0319	0.0554
173	203	0	-0.9587	-0.2844	0.059	0.054
203	203	0	-0.9954	-0.0959	0.1067	0.0486
233	203	0	-0.9982	0.0603	0.1901	0.0397
263	203	0	-0.9912	0.1326	0.2346	0.0418
293	203	0	-0.9872	0.1593	0.221	0.0517
323	203	0	-0.9914	0.1306	0.2215	0.05
353	203	0	-0.9974	0.0721	0.2156	0.0426
383	203	0	-1	0.0031	0.0956	0.0527
413	203	0	-0.2157	-0.9764	0.0345	0.1019
443	203	0	-0.2166	-0.9763	0.0514	0.1762
473	203	0	-0.5684	-0.8227	0.0284	0.18
503	203	0	-0.8772	-0.4801	0.082	0.1176
533	203	0	-0.917	-0.399	0.169	0.0727
563	203	0	-0.9893	-0.1462	0.1929	0.0487
593	203	0	-0.9935	0.1141	0.2158	0.0385
623	203	0	-0.9797	0.2003	0.2146	0.0353
653	203	0	-0.9851	0.1722	0.2155	0.0343
683	203	0	-0.9943	0.1068	0.2418	0.0342
713	203	0	-0.9968	0.0793	0.2251	0.0379
743	203	0	-0.9974	0.0727	0.1372	0.0479
773	203	0	-0.9519	-0.3065	0.0322	0.0703
803	203	0	-0.4869	-0.8735	0.0725	0.1073
833	203	0	-0.4835	-0.8753	0.0785	0.1144
863	203	0	-0.5487	-0.836	0.017	0.0824
893	203	0	-0.6749	0.7379	0.0624	0.0728
923	203	0	-0.5374	0.8433	0.0947	0.0827
953	203	0	-0.541	0.841	0.0888	0.0766
983	203	0	-0.7575	0.6529	0.0626	0.064
1013	203	0	-0.8579	0.5137	0.0531	0.0672
1043	203	0	-0.9386	0.3449	0.0585	0.068
1073	203	0	-0.9923	0.1237	0.1191	0.0557
1103	203	0	-0.9893	0.1457	0.1745	0.047
1133	203	0	-0.9474	0.3199	0.1492	0.0496
1163	203	0	-0.8228	0.5683	0.1041	0.0615
1193	203	0	-0.6434	0.7656	0.088	0.0774
1223	203	0	-0.593	0.8052	0.0759	0.0923
1253	203	0	-0.8661	0.4999	0.0643	0.0858
1283	203	0	-0.9901	0.1405	0.1287	0.064
1313	203	0	-0.9956	0.0939	0.1867	0.052
1343	203	0	-0.9864	0.1646	0.225	0.0474
1373	203	0	-0.9729	0.2313	0.2265	0.0489
1403	203	0	-0.9448	0.3275	0.1405	0.0594
1433	203	0	-0.7132	0.7009	0.1011	0.0851
1463	203	0	-0.5927	0.8055	0.1797	0.1376
1493	203	0	-0.5843	0.8115	0.2131	0.2026
1523	203	0	-0.595	0.8037	0.1982	0.1977
1553	203	0	-0.6673	0.7448	0.1905	0.1368
1583	203	0	-0.7406	0.6719	0.2073	0.098
1613	203	0	-0.7654	0.6436	0.1767	0.077
1643	203	0	-0.6461	0.7633	0.1446	0.0834
1673	203	0	-0.5535	0.8328	0.1476	0.1128
1703	203	0	-0.5687	0.8225	0.139	0.1262
1733	203	0	-0.586	0.8103	0.1395	0.1241
1763	203	0	-0.5297	0.8482	0.1664	0.1415
1793	203	0	-0.5186	0.855	0.17	0.1412
1823	203	0	-0.6726	0.74	0.1179	0.1122
1853	203	0	-0.9151	0.4033	0.1006	0.0994
1883	203	0	-0.9719	0.2353	0.1101	0.1095
1913	203	0	-0.9853	0.1708	0.1353	0.1245
1943	203	0	-0.9859	0.1674	0.1609	0.1221
23	233	0	-0.7527	0.6584	0.0773	0.0591
53	233	0	-0.7581	0.6521	0.0531	0.0645
83	233	0	-0.9949	0.1013	0.0457	0.073
113	233	0	-0.9687	-0.2481	0.0385	0.0876
143	233	0	-0.8695	-0.494	0.0315	0.0941
173	233	0	-0.9382	-0.3461	0.0611	0.0915
203	233	0	-0.9869	-0.1614	0.0919	0.0796
233	233	0	-0.9967	0.0807	0.1396	0.0648
263	233	0	-0.9801	0.1987	0.1731	0.072
293	233	0	-0.9761	0.2175	0.1734	0.09
323	233	0	-0.9849	0.1733	0.1723	0.0844
353	233	0	-0.9953	0.097	0.1541	0.0694
383	233	0	-0.9968	-0.0795	0.0407	0.0835
413	233	0	-0.1274	-0.9918	0.0805	0.1589
443	233	0	-0.1003	-0.995	0.1001	0.2688
473	233	0	-0.1823	-0.9832	0.072	0.2751
503	233	0	-0.6735	-0.7392	0.089	0.1885
533	233	0	-0.822	-0.5694	0.1671	0.1234
563	233	0	-0.9484	-0.317	0.1214	0.0838
593	233	0	-0.9686	0.2487	0.1085	0.0666
623	233	0	-0.9159	0.4014	0.1266	0.06
653	233	0	-0.9371	0.3492	0.1303	0.0564
683	233	0	-0.974	0.2265	0.1408	0.0557
713	233	0	-0.9859	0.1672	0.11	0.0652
743	233	0	-0.9345	0.3559	0.0332	0.0895
773	233	0	-0.0503	0.9987	0.0593	0.124
803	233	0	-0.1065	-0.9943	0.107	0.1629
833	233	0	-0.1477	-0.989	0.1015	0.1573
863	233	0	-0.0607	0.9982	0.0505	0.1086
893	233	0	-0.6238	0.7816	0.06	0.0897
923	233	0	-0.5883	0.8087	0.0917	0.0967
953	233	0	-0.5455	0.8381	0.113	0.094
983	233	0	-0.4999	0.8661	0.118	0.0897
1013	233	0	-0.4152	0.9097	0.1265	0.103
1043	233	0	-0.4576	0.8892	0.0922	0.1077
1073	233	0	-0.9047	0.426	0.0582	0.0914
1103	233	0	-0.9166	0.3997	0.0909	0.0823
1133	233	0	-0.6265	0.7794	0.116	0.0957
1163	233	0	-0.4341	0.9009	0.1437	0.123
1193	233	0	-0.3401	0.9404	0.1437	0.143
1223	233	0	-0.2962	0.9551	0.107	0.1526
1253	233	0	-0.5592	0.829	0.0185	0.1386
1283	233	0	-0.9924	-0.1234	0.0988	0.1079
1313	233	0	-0.9963	-0.0855	0.1469	0.089
1343	233	0	-0.9973	0.0734	0.144	0.0729
1373	233	0	-0.9558	0.294	0.1019	0.0703
1403	233	0	-0.422	0.9066	0.0618	0.0998
1433	233	0	-0.1956	0.9807	0.1165	0.15
1463	233	0	-0.3704	0.9289	0.1326	0.1845
1493	233	0	-0.5428	0.8399	0.1616	0.2028
1523	233	0	-0.6054	0.7959	0.1625	0.1857
1553	233	0	-0.6795	0.7337	0.1505	0.1352
1583	233	0	-0.7373	0.6755	0.1432	0.1036
1613	233	0	-0.7533	0.6576	0.1108	0.0883
1643	233	0	-0.6042	0.7968	0.0958	0.0955
1673	233	0	-0.4888	0.8724	0.0935	0.123
1703	233	0	-0.4915	0.8709	0.0795	0.1354
1733	233	0	-0.5077	0.8616	0.0836	0.1333
1763	233	0	-0.4693	0.8831	0.1056	0.1618
1793	233	0	-0.4648	0.8854	0.1025	0.1895
1823	233	0	-0.5577	0.8301	0.0766	0.1758
1853	233	0	-0.7746	0.6325	0.0594	0.1576
1883	233	0	-0.9395	0.3426	0.0592	0.1537
1913	233	0	-0.9895	0.1446	0.0871	0.1536
1943	233	0	-0.9897	0.143	0.1119	0.1434
23	263	0	-0.3556	0.9346	0.1339	0.078
53	263	0	-0.2915	0.9566	0.1178	0.0859
83	263	0	-0.4352	0.9003	0.0337	0.0895
113	263	0	-0.9998	-0.0206	0.0304	0.0946
143	263	0	-0.9918	-0.1281	0.0491	0.0984
173	263	0	-0.9868	-0.1617	0.0944	0.0958
203	263	0	-0.9952	-0.0978	0.1254	0.082
233	263	0	-0.9963	0.0861	0.1447	0.0691
263	263	0	-0.9754	0.2205	0.1572	0.0784
293	263	0	-0.9715	0.2369	0.1646	0.093
323	263	0	-0.9831	0.1833	0.1701	0.0832
353	263	0	-0.9955	0.0943	0.1468	0.0696
383	263	0	-0.9719	-0.2352	0.0421	0.0879
413	263	0	-0.2474	-0.9689	0.0792	0.1595
443	263	0	-0.1524	-0.9883	0.103	0.2403
473	263	0	-0.1948	-0.9809	0.0814	0.2314
503	263	0	-0.6698	-0.7425	0.0931	0.1639
533	263	0	-0.8206	-0.5715	0.1544	0.1167
563	263	0	-0.9403	-0.3402	0.0702	0.0901
593	263	0	-0.8201	0.5722	0.0674	0.0819
623	263	0	-0.821	0.5709	0.0925	0.0753
653	263	0	-0.9046	0.4264	0.1041	0.0684
683	263	0	-0.9487	0.3162	0.1079	0.068
713	263	0	-0.9536	0.301	0.0607	0.0854
743	263	0	-0.4	0.9165	0.0293	0.1275
773	263	0	-0.1434	0.9897	0.0957	0.1659
803	263	0	-0.0803	0.9968	0.1438	0.1801
833	263	0	-0.0613	0.9981	0.1305	0.147
863	263	0	-0.2546	0.9671	0.0642	0.0966
893	263	0	-0.8022	0.5971	0.0534	0.0803
923	263	0	-0.7409	0.6716	0.0695	0.0869
953	263	0	-0.5209	0.8536	0.1136	0.0921
983	263	0	-0.3937	0.9192	0.1735	0.1031
1013	263	0	-0.3621	0.9321	0.1962	0.1284
1043	263	0	-0.4261	0.9047	0.1399	0.1368
1073	263	0	-0.8268	0.5625	0.0635	0.1184
1103	263	0	-0.8621	0.5068	0.0743	0.1109
1133	263	0	-0.4683	0.8836	0.1209	0.1361
1163	263	0	-0.3397	0.9405	0.1547	0.1769
1193	263	0	-0.3106	0.9505	0.1413	0.1873
1223	263	0	-0.3465	0.9381	0.0669	0.1766
1253	263	0	-0.993	-0.1185	0.0585	0.1636
1283	263	0	-0.9806	-0.1961	0.1647	0.1352
1313	263	0	-0.9856	-0.1691	0.201	0.112
1343	263	0	-0.9989	-0.0467	0.1577	0.0883
1373	263	0	-0.9368	0.3499	0.0461	0.0864
1403	263	0	-0.114	0.9935	0.1192	0.1418
1433	263	0	-0.048	0.9988	0.172	0.2203
1463	263	0	-0.1121	0.9937	0.1496	0.2252
1493	263	0	-0.3979	0.9174	0.1092	0.1686
1523	263	0	-0.6948	0.7192	0.1119	0.1213
1553	263	0	-0.8171	0.5766	0.108	0.0918
1583	263	0	-0.8833	0.4688	0.0842	0.0814
1613	263	0	-0.9544	0.2984	0.0707	0.0757
1643	263	0	-0.9159	0.4015	0.058	0.0754
1673	263	0	-0.7664	0.6424	0.0458	0.0868
1703	263	0	-0.6624	0.7491	0.0365	0.0946
1733	263	0	-0.4537	0.8911	0.0311	0.1036
1763	263	0	-0.3345	0.9424	0.0366	0.1464
1793	263	0	-0.3681	0.9298	0.0383	0.2032
1823	263	0	-0.4471	0.8945	0.0512	0.207
1853	263	0	-0.6206	0.7842	0.0556	0.1727
1883	263	0	-0.8833	0.4688	0.0505	0.1499
1913	263	0	-0.9813	0.1923	0.0764	0.1388
1943	263	0	-0.9826	0.1858	0.0965	0.1275
23	293	0	-0.3943	0.919	0.1275	0.0714
53	293	0	-0.3297	0.9441	0.1165	0.0804
83	293	0	-0.6415	0.7671	0.0452	0.0792
113	293	0	-0.9835	0.1807	0.0794	0.0716
143	293	0	-0.9955	0.0946	0.1155	0.0689
173	293	0	-0.9998	0.0177	0.1625	0.0661
203	293	0	-0.9999	0.0152	0.2009	0.0581
233	293	0	-0.9964	0.0852	0.2115	0.0533
263	293	0	-0.9876	0.1573	0.2	0.0597
293	293	0	-0.9847	0.1745	0.2094	0.0641
323	293	0	-0.9915	0.1298	0.2364	0.0548
353	293	0	-0.9986	0.0532	0.2102	0.0497
383	293	0	-0.9765	-0.2157	0.0743	0.0734
413	293	0	-0.4641	-0.8858	0.0648	0.1356
443	293	0	-0.357	-0.9341	0.0671	0.1793
473	293	0	-0.5299	-0.848	0.0367	0.1492
503	293	0	-0.9101	-0.4144	0.0853	0.0975
533	293	0	-0.948	-0.3183	0.1405	0.0708
563	293	0	-0.9971	0.076	0.0685	0.0655
593	293	0	-0.7689	0.6393	0.0796	0.0694
623	293	0	-0.8798	0.4753	0.0928	0.065
653	293	0	-0.9698	0.244	0.1365	0.0579
683	293	0	-0.9814	0.1918	0.1472	0.0581
713	293	0	-0.9812	0.1932	0.0814	0.0755
743	293	0	-0.6577	0.7533	0.0217	0.1175
773	293	0	-0.2586	0.966	0.0812	0.1511
803	293	0	-0.2224	0.9749	0.133	0.1512
833	293	0	-0.2529	0.9675	0.1164	0.1109
863	293	0	-0.6824	0.731	0.054	0.0699
893	293	0	-0.9565	0.2918	0.0836	0.0607
923	293	0	-0.9186	0.3953	0.0695	0.0677
953	293	0	-0.5651	0.825	0.0934	0.0744
983	293	0	-0.3923	0.9199	0.1684	0.0876
1013	293	0	-0.3993	0.9168	0.177	0.1092
1043	293	0	-0.5508	0.8346	0.119	0.1147
1073	293	0	-0.9419	0.3358	0.0947	0.1003
1103	293	0	-0.9724	0.2332	0.1059	0.0969
1133	293	0	-0.6794	0.7338	0.0674	0.1189
1163	293	0	-0.4311	0.9023	0.0957	0.1519
1193	293	0	-0.4465	0.8948	0.0907	0.1537
1223	293	0	-0.8263	0.5632	0.0392	0.1397
1253	293	0	-0.9988	-0.0492	0.103	0.1352
1283	293	0	-0.9911	-0.1335	0.186	0.1113
1313	293	0	-0.9919	-0.1271	0.2369	0.0873
1343	293	0	-0.9992	-0.0391	0.2043	0.0687
1373	293	0	-0.9858	0.1676	0.065	0.073
1403	293	0	-0.0861	0.9963	0.1004	0.1301
1433	293	0	-0.0182	0.9998	0.1605	0.2019
1463	293	0	-0.0476	0.9989	0.1479	0.194
1493	293	0	-0.2793	0.9602	0.0815	0.1229
1523	293	0	-0.8943	0.4474	0.0903	0.0712
1553	293	0	-0.9753	0.221	0.1411	0.0525
1583	293	0	-0.9961	0.0881	0.1405	0.0509
1613	293	0	-0.9999	0.0121	0.1593	0.0492
1643	293	0	-0.9991	0.0417	0.1643	0.0459
1673	293	0	-0.9957	0.0922	0.1354	0.0475
1703	293	0	-0.9979	0.0644	0.0938	0.0527
1733	293	0	-0.98	-0.1988	0.0486	0.0686
1763	293	0	-0.929	-0.37	0.035	0.1089
1793	293	0	-0.9793	-0.2022	0.0218	0.159
1823	293	0	-0.7084	0.7058	0.0239	0.1615
1853	293	0	-0.7667	0.642	0.0489	0.1219
1883	293	0	-0.9632	0.2687	0.074	0.096
1913	293	0	-0.9893	0.1456	0.112	0.088
1943	293	0	-0.9837	0.1797	0.1246	0.0836
23	323	0	-0.7497	0.6618	0.0989	0.0409
53	323	0	-0.726	0.6877	0.0788	0.0463
83	323	0	-0.9562	0.2927	0.0973	0.0447
113	323	0	-0.9903	0.1392	0.1757	0.037
143	323	0	-0.9927	0.1206	0.2196	0.0332
173	323	0	-0.9968	0.0804	0.2622	0.0312
203	323	0	-0.9982	0.06	0.2977	0.0286
233	323	0	-0.9973	0.0739	0.2949	0.0285
263	323	0	-0.9953	0.0971	0.2726	0.0308
293	323	0	-0.9945	0.1046	0.2911	0.0304
323	323	0	-0.9969	0.0781	0.3401	0.0258
353	323	0	-0.9996	0.0271	0.2906	0.0258
383	323	0	-0.9811	-0.1936	0.0941	0.0432
413	323	0	-0.5263	-0.8503	0.0634	0.0839
443	323	0	-0.5315	-0.8471	0.0554	0.1079
473	323	0	-0.9001	-0.4358	0.0444	0.0828
503	323	0	-0.9871	-0.16	0.1222	0.0478
533	323	0	-0.9966	-0.0827	0.2	0.0318
563	323	0	-0.987	0.161	0.1384	0.0316
593	323	0	-0.8831	0.4691	0.1052	0.0357
623	323	0	-0.9567	0.2911	0.1322	0.0337
653	323	0	-0.9924	0.123	0.2116	0.03
683	323	0	-0.9956	0.094	0.2259	0.0299
713	323	0	-0.9961	0.0878	0.1437	0.038
743	323	0	-0.9786	0.2056	0.0504	0.0584
773	323	0	-0.5442	0.8389	0.0501	0.0755
803	323	0	-0.4228	0.9062	0.0963	0.0754
833	323	0	-0.5416	0.8407	0.0886	0.0551
863	323	0	-0.8882	0.4595	0.0916	0.0363
893	323	0	-0.9569	0.2904	0.1033	0.0339
923	323	0	-0.9479	0.3186	0.0767	0.038
953	323	0	-0.7346	0.6785	0.0718	0.0398
983	323	0	-0.4964	0.8681	0.1179	0.0443
1013	323	0	-0.5416	0.8406	0.1155	0.0524
1043	323	0	-0.8126	0.5829	0.0969	0.0539
1073	323	0	-0.9849	0.1731	0.1549	0.0484
1103	323	0	-0.9955	0.095	0.1788	0.0492
1133	323	0	-0.9797	0.2007	0.1058	0.0586
1163	323	0	-0.8785	0.4777	0.0683	0.072
1193	323	0	-0.8126	0.5828	0.0734	0.0722
1223	323	0	-0.9377	0.3474	0.0674	0.0679
1253	323	0	-0.998	0.0632	0.0931	0.0683
1283	323	0	-0.9989	-0.0464	0.1604	0.0543
1313	323	0	-0.998	-0.0629	0.2427	0.0394
1343	323	0	-1	-0.0055	0.248	0.031
1373	323	0	-0.9967	0.0814	0.122	0.0356
1403	323	0	-0.1902	0.9817	0.0381	0.0652
1433	323	0	-0.0274	0.9996	0.1064	0.099
1463	323	0	-0.0674	0.9977	0.1102	0.0932
1493	323	0	-0.404	0.9148	0.0543	0.0581
1523	323	0	-0.9696	0.2446	0.1231	0.0323
1553	323	0	-0.9947	0.1032	0.2175	0.0231
1583	323	0	-0.9993	0.0383	0.2277	0.0225
1613	323	0	-0.9999	0.0158	0.2443	0.0221
1643	323	0	-0.9995	0.032	0.2635	0.0203
1673	323	0	-0.9994	0.0358	0.2543	0.0199
1703	323	0	-0.9996	-0.027	0.2	0.0224
1733	323	0	-0.9787	-0.2054	0.1292	0.032
1763	323	0	-0.9619	-0.2735	0.1067	0.0514
1793	323	0	-0.9811	-0.1936	0.0918	0.0729
1823	323	0	-0.9976	0.069	0.0589	0.0715
1853	323	0	-0.9634	0.2679	0.0749	0.0507
1883	323	0	-0.993	0.1182	0.1346	0.0373
1913	323	0	-0.9952	0.098	0.1747	0.0339
1943	323	0	-0.989	0.1478	0.1762	0.0333
23	353	0	-0.9234	0.3839	0.1523	0.0186
53	353	0	-0.9327	0.3607	0.1442	0.0208
83	353	0	-0.9776	0.2102	0.188	0.0191
113	353	0	-0.9918	0.1274	0.2665	0.0146
143	353	0	-0.9938	0.1113	0.3113	0.0125
173	353	0	-0.9967	0.0813	0.3429	0.0117
203	353	0	-0.9984	0.0569	0.3666	0.0109
233	353	0	-0.9983	0.0578	0.3487	0.0111
263	353	0	-0.9977	0.0678	0.3111	0.012
293	353	0	-0.9974	0.0719	0.3025	0.0122
323	353	0	-0.9983	0.0583	0.3125	0.0117
353	353	0	-0.9997	0.0238	0.2716	0.0125
383	353	0	-0.9918	-0.1278	0.1188	0.0197
413	353	0	-0.7755	-0.6314	0.0541	0.0354
443	353	0	-0.7838	-0.621	0.0502	0.0432
473	353	0	-0.9667	-0.256	0.0711	0.0323
503	353	0	-0.9961	-0.0887	0.1632	0.018
533	353	0	-0.9997	-0.0257	0.28	0.0116
563	353	0	-0.9962	0.0872	0.2416	0.0114
593	353	0	-0.9773	0.2117	0.1835	0.0126
623	353	0	-0.9901	0.1402	0.2186	0.012
653	353	0	-0.9979	0.0647	0.292	0.011
683	353	0	-0.9986	0.0522	0.2938	0.011
713	353	0	-0.999	0.0455	0.2197	0.0131
743	353	0	-0.9983	0.0587	0.1282	0.0186
773	353	0	-0.9586	0.2848	0.0752	0.0239
803	353	0	-0.7581	0.6522	0.0815	0.0253
833	353	0	-0.6171	0.7868	0.1222	0.0225
863	353	0	-0.5219	0.853	0.1814	0.0213
893	353	0	-0.5203	0.854	0.1636	0.0232
923	353	0	-0.6093	0.7929	0.0869	0.025
953	353	0	-0.7133	0.7008	0.0527	0.0229
983	353	0	-0.7627	0.6468	0.0624	0.019
1013	353	0	-0.888	0.4598	0.0884	0.0179
1043	353	0	-0.9647	0.2633	0.1418	0.0175
1073	353	0	-0.9933	0.1153	0.2149	0.0164
1103	353	0	-0.9971	0.0761	0.2245	0.0175
1133	353	0	-0.9885	0.1512	0.1555	0.0208
1163	353	0	-0.8786	0.4775	0.1051	0.0272
1193	353	0	-0.6896	0.7242	0.1269	0.0325
1223	353	0	-0.6284	0.7779	0.1128	0.0344
1253	353	0	-0.7054	0.7088	0.0599	0.0327
1283	353	0	-0.9833	0.1822	0.0631	0.0238
1313	353	0	-0.9975	0.0705	0.1286	0.0164
1343	353	0	-0.9937	0.1122	0.1687	0.013
1373	353	0	-0.9952	0.098	0.1584	0.0135
1403	353	0	-0.9921	0.1254	0.061	0.0219
1433	353	0	-0.3719	0.9283	0.0134	0.0318
1463	353	0	-0.3612	0.9325	0.0276	0.0303
1493	353	0	-0.919	0.3942	0.0547	0.0204
1523	353	0	-0.9831	0.1831	0.1534	0.0131
1553	353	0	-0.9794	0.202	0.1729	0.0114
1583	353	0	-0.9125	0.4091	0.124	0.0133
1613	353	0	-0.8253	0.5647	0.1256	0.0147
1643	353	0	-0.8765	0.4814	0.1456	0.0132
1673	353	0	-0.9775	0.2109	0.2022	0.0105
1703	353	0	-1	0.0072	0.2583	0.0093
1733	353	0	-0.9891	-0.1474	0.2169	0.0112
1763	353	0	-0.9768	-0.2142	0.1848	0.0159
1793	353	0	-0.9859	-0.1675	0.1635	0.0207
1823	353	0	-1	-0.0002	0.1254	0.0198
1853	353	0	-0.9876	0.1569	0.1454	0.0146
1883	353	0	-0.9938	0.1109	0.2261	0.0113
1913	353	0	-0.9963	0.0855	0.2809	0.0104
1943	353	0	-0.9951	0.0985	0.2877	0.0104
23	383	0	-0.9104	0.4136	0.1407	0.0279
53	383	0	-0.9152	0.4031	0.1703	0.0309
83	383	0	-0.9447	0.3279	0.2153	0.0256
113	383	0	-0.9766	0.2151	0.2697	0.0172
143	383	0	-0.9903	0.1388	0.2961	0.0144
173	383	0	-0.9977	0.0673	0.2923	0.0134
203	383	0	-0.9999	0.0169	0.2918	0.0121
233	383	0	-0.9991	0.0417	0.2596	0.0118
263	383	0	-0.9948	0.1017	0.1757	0.0138
293	383	0	-0.9857	0.1684	0.0906	0.0185
323	383	0	-0.9812	0.1931	0.0643	0.0227
353	383	0	-0.9967	0.0814	0.1046	0.0238
383	383	0	-0.9984	-0.0573	0.1479	0.029
413	383	0	-0.9917	-0.1282	0.1716	0.036
443	383	0	-0.9948	-0.1014	0.1813	0.0307
473	383	0	-0.9997	-0.0259	0.2065	0.0193
503	383	0	-1	0.0094	0.2782	0.0128
533	383	0	-1	0.0017	0.3337	0.0114
563	383	0	-0.9998	0.0189	0.3281	0.0119
593	383	0	-0.9993	0.0372	0.3262	0.0118
623	383	0	-0.9997	0.0238	0.3067	0.0114
653	383	0	-0.9997	0.0238	0.2557	0.0117
683	383	0	-0.9988	0.048	0.2094	0.0125
713	383	0	-0.9992	0.04	0.2058	0.0131
743	383	0	-1	-0.0004	0.2287	0.0144
773	383	0	-0.9982	0.0607	0.1902	0.018
803	383	0	-0.7768	0.6297	0.1069	0.0253
833	383	0	-0.3822	0.9241	0.269	0.04
863	383	0	-0.3338	0.9426	0.3866	0.0591
893	383	0	-0.3521	0.936	0.3304	0.0692
923	383	0	-0.3724	0.9281	0.182	0.0713
953	383	0	-0.323	0.9464	0.0927	0.0596
983	383	0	-0.5526	0.8334	0.0373	0.0357
1013	383	0	-0.9698	0.2441	0.0942	0.0218
1043	383	0	-0.9752	0.2214	0.153	0.0187
1073	383	0	-0.9822	0.1876	0.1849	0.0175
1103	383	0	-0.9683	0.2497	0.1493	0.0182
1133	383	0	-0.7598	0.6502	0.1188	0.023
1163	383	0	-0.4977	0.8674	0.2162	0.0391
1193	383	0	-0.4478	0.8941	0.2626	0.0643
1223	383	0	-0.4205	0.9073	0.2415	0.0765
1253	383	0	-0.3604	0.9328	0.1784	0.0665
1283	383	0	-0.2776	0.9607	0.1182	0.044
1313	383	0	-0.3221	0.9467	0.1129	0.03
1343	383	0	-0.4957	0.8685	0.1062	0.0236
1373	383	0	-0.9381	0.3465	0.0974	0.0194
1403	383	0	-0.9968	0.0802	0.1536	0.0224
1433	383	0	-0.9986	0.0523	0.1416	0.0302
1463	383	0	-0.9992	0.0409	0.1336	0.0316
1493	383	0	-0.9991	0.0435	0.1351	0.0253
1523	383	0	-0.9913	0.1315	0.1316	0.0206
1553	383	0	-0.8458	0.5335	0.0935	0.0227
1583	383	0	-0.5269	0.8499	0.1517	0.0315
1613	383	0	-0.4855	0.8743	0.1951	0.0381
1643	383	0	-0.5709	0.821	0.1742	0.0347
1673	383	0	-0.873	0.4878	0.1366	0.0247
1703	383	0	-0.9979	0.0642	0.2399	0.017
1733	383	0	-0.9961	-0.0887	0.3108	0.0138
1763	383	0	-0.9869	-0.1615	0.3101	0.0125
1793	383	0	-0.99	-0.1414	0.2528	0.0112
1823	383	0	-0.9984	0.0557	0.1876	0.0108
1853	383	0	-0.974	0.2266	0.2214	0.0116
1883	383	0	-0.982	0.1888	0.2879	0.0126
1913	383	0	-0.9948	0.1018	0.3687	0.0127
1943	383	0	-0.9979	0.0641	0.4187	0.0126
23	413	0	-0.8341	0.5517	0.1051	0.0709
53	413	0	-0.8656	0.5008	0.1461	0.0774
83	413	0	-0.9066	0.4219	0.1917	0.065
113	413	0	-0.9453	0.3262	0.2215	0.0482
143	413	0	-0.9687	0.2483	0.2153	0.0447
173	413	0	-0.9935	0.1137	0.1811	0.0411
203	413	0	-0.9998	-0.0188	0.1673	0.0358
233	413	0	-0.9988	0.0485	0.1377	0.0339
263	413	0	-0.9528	0.3036	0.0705	0.0395
293	413	0	-0.5532	0.8331	0.0394	0.0557
323	413	0	-0.4514	0.8923	0.0381	0.0708
353	413	0	-0.9657	0.2595	0.0497	0.0719
383	413	0	-0.9995	-0.0308	0.134	0.0813
413	413	0	-0.9956	-0.0935	0.1982	0.0915
443	413	0	-0.9984	-0.0561	0.2188	0.0686
473	413	0	-0.999	0.0444	0.208	0.0399
503	413	0	-0.995	0.1002	0.2168	0.0292
533	413	0	-0.9974	0.0723	0.2312	0.029
563	413	0	-0.998	0.0632	0.2312	0.0309
593	413	0	-0.9992	0.0397	0.241	0.0299
623	413	0	-0.9999	0.0109	0.1846	0.0301
653	413	0	-0.9995	0.0309	0.1021	0.0322
683	413	0	-0.9939	0.1101	0.0742	0.033
713	413	0	-0.9975	0.0713	0.108	0.0322
743	413	0	-1	0.0051	0.1757	0.033
773	413	0	-0.9907	0.1359	0.1349	0.0419
803	413	0	-0.5148	0.8573	0.1428	0.0693
833	413	0	-0.3239	0.9461	0.3256	0.1249
863	413	0	-0.2996	0.9541	0.4279	0.1871
893	413	0	-0.3127	0.9498	0.3742	0.2119
923	413	0	-0.3195	0.9476	0.2282	0.2111
953	413	0	-0.2801	0.96	0.1424	0.1728
983	413	0	-0.3357	0.942	0.0874	0.102
1013	413	0	-0.721	0.6929	0.056	0.0624
1043	413	0	-0.863	0.5052	0.0795	0.0552
1073	413	0	-0.9258	0.378	0.1077	0.0496
1103	413	0	-0.8538	0.5205	0.1004	0.0465
1133	413	0	-0.584	0.8118	0.1455	0.055
1163	413	0	-0.4476	0.8942	0.2494	0.0928
1193	413	0	-0.4126	0.9109	0.2812	0.1585
1223	413	0	-0.386	0.9225	0.2618	0.1959
1253	413	0	-0.3407	0.9402	0.2163	0.1731
1283	413	0	-0.2798	0.9601	0.1687	0.113
1313	413	0	-0.2808	0.9598	0.155	0.0742
1343	413	0	-0.3998	0.9166	0.1333	0.058
1373	413	0	-0.841	0.541	0.0732	0.0493
1403	413	0	-0.991	0.1341	0.1089	0.0595
1433	413	0	-0.995	0.0998	0.1034	0.0827
1463	413	0	-0.9993	0.0378	0.091	0.0908
1493	413	0	-0.9981	-0.0609	0.0799	0.0761
1523	413	0	-0.9998	0.0199	0.0759	0.0576
1553	413	0	-0.8448	0.5351	0.0608	0.0542
1583	413	0	-0.4816	0.8764	0.1288	0.0725
1613	413	0	-0.4473	0.8944	0.1606	0.09
1643	413	0	-0.5829	0.8126	0.1161	0.0855
1673	413	0	-0.9507	0.3102	0.1117	0.066
1703	413	0	-0.9999	0.0163	0.2212	0.0499
1733	413	0	-0.9933	-0.1158	0.287	0.042
1763	413	0	-0.9813	-0.1925	0.3	0.0366
1793	413	0	-0.9794	-0.202	0.2318	0.0279
1823	413	0	-0.9998	-0.0178	0.1299	0.0242
1853	413	0	-0.9731	0.2302	0.1531	0.027
1883	413	0	-0.979	0.2037	0.211	0.0305
1913	413	0	-0.9939	0.1103	0.29	0.032
1943	413	0	-0.9976	0.069	0.3468	0.0323
23	443	0	-0.6356	0.772	0.0912	0.1083
53	443	0	-0.7607	0.6491	0.1203	0.1154
83	443	0	-0.8356	0.5493	0.1576	0.1047
113	443	0	-0.8575	0.5145	0.176	0.0992
143	443	0	-0.8687	0.4953	0.1475	0.1091
173	443	0	-0.9276	0.3735	0.0685	0.0996
203	443	0	-0.9887	-0.1499	0.042	0.0816
233	443	0	-0.9822	0.1877	0.0318	0.0724
263	443	0	-0.5184	0.8551	0.0545	0.079
293	443	0	-0.2793	0.9602	0.089	0.1079
323	443	0	-0.2915	0.9566	0.078	0.1358
353	443	0	-0.7328	0.6804	0.0434	0.1373
383	443	0	-0.9956	0.0937	0.102	0.1457
413	443	0	-0.9993	-0.0375	0.1741	0.1509
443	443	0	-1	-0.002	0.1778	0.1112
473	443	0	-0.9768	0.2143	0.1179	0.0689
503	443	0	-0.9054	0.4246	0.1009	0.0547
533	443	0	-0.9153	0.4028	0.097	0.0578
563	443	0	-0.9362	0.3514	0.0912	0.0628
593	443	0	-0.9835	0.1807	0.0873	0.0599
623	443	0	-0.9873	0.1587	0.0194	0.0613
653	443	0	-0.083	0.9965	0.0483	0.0647
683	443	0	-0.1799	0.9837	0.0418	0.0603
713	443	0	-0.983	0.1834	0.0305	0.0545
743	443	0	-0.9999	0.0172	0.1072	0.0556
773	443	0	-0.9249	0.3801	0.0705	0.0736
803	443	0	-0.4002	0.9164	0.179	0.1298
833	443	0	-0.3046	0.9525	0.3282	0.236
863	443	0	-0.284	0.9588	0.4202	0.3341
893	443	0	-0.2897	0.9571	0.385	0.3541
923	443	0	-0.2949	0.9555	0.2604	0.3339
953	443	0	-0.2889	0.9574	0.1841	0.268
983	443	0	-0.3343	0.9425	0.1332	0.1666
1013	443	0	-0.3993	0.9168	0.0953	0.1201
1043	443	0	-0.494	0.8695	0.0825	0.1198
1073	443	0	-0.7231	0.6907	0.0759	0.1039
1103	443	0	-0.7087	0.7056	0.0918	0.0846
1133	443	0	-0.5657	0.8246	0.1408	0.0878
1163	443	0	-0.4632	0.8863	0.2138	0.1337
1193	443	0	-0.4122	0.9111	0.2393	0.2244
1223	443	0	-0.3753	0.9269	0.2366	0.2821
1253	443	0	-0.3444	0.9388	0.2214	0.253
1283	443	0	-0.3166	0.9486	0.1899	0.1658
1313	443	0	-0.3136	0.9496	0.1526	0.1059
1343	443	0	-0.4339	0.901	0.1079	0.0833
1373	443	0	-0.8433	0.5374	0.0545	0.0801
1403	443	0	-0.981	0.1941	0.0525	0.1122
1433	443	0	-0.9843	0.1764	0.0377	0.1681
1463	443	0	-0.9798	-0.2001	0.0282	0.1969
1493	443	0	-0.829	-0.5592	0.0456	0.1783
1523	443	0	-0.8389	-0.5442	0.0408	0.1274
1553	443	0	-0.5667	0.8239	0.0115	0.0948
1583	443	0	-0.3003	0.9539	0.1119	0.1126
1613	443	0	-0.2697	0.9629	0.1335	0.1404
1643	443	0	-0.4301	0.9028	0.0503	0.1378
1673	443	0	-0.9977	0.0684	0.1003	0.1157
1703	443	0	-0.9996	-0.0274	0.206	0.0982
1733	443	0	-0.9906	-0.1367	0.2638	0.0919
1763	443	0	-0.9775	-0.2109	0.2814	0.0845
1793	443	0	-0.9664	-0.2571	0.2149	0.0603
1823	443	0	-0.9582	-0.2862	0.0882	0.0454
1853	443	0	-0.9919	0.1269	0.0549	0.0471
1883	443	0	-0.9722	0.2342	0.1002	0.0547
1913	443	0	-0.9891	0.147	0.1807	0.0594
1943	443	0	-0.9939	0.1104	0.2436	0.0612
23	473	0	-0.5047	0.8633	0.1053	0.0998
53	473	0	-0.623	0.7822	0.114	0.104
83	473	0	-0.7041	0.7101	0.1433	0.1086
113	473	0	-0.7007	0.7134	0.1755	0.1383
143	473	0	-0.6602	0.7511	0.1456	0.1749
173	473	0	-0.4337	0.9011	0.0712	0.1601
203	473	0	-0.0297	-0.9996	0.0355	0.124
233	473	0	-0.4182	0.9084	0.0317	0.0998
263	473	0	-0.3803	0.9249	0.0814	0.0972
293	473	0	-0.2684	0.9633	0.1151	0.1227
323	473	0	-0.3139	0.9495	0.0988	0.1515
353	473	0	-0.581	0.8139	0.0709	0.1579
383	473	0	-0.9077	0.4196	0.0806	0.1584
413	473	0	-0.992	0.126	0.1335	0.1448
443	473	0	-0.9865	0.1638	0.1327	0.1076
473	473	0	-0.8281	0.5607	0.0924	0.0782
503	473	0	-0.5788	0.8154	0.1123	0.0719
533	473	0	-0.4639	0.8859	0.129	0.085
563	473	0	-0.4384	0.8988	0.1166	0.0959
593	473	0	-0.3981	0.9174	0.064	0.0877
623	473	0	-0.0342	0.9994	0.08	0.0867
653	473	0	-0.0359	0.9994	0.1072	0.0852
683	473	0	-0.1302	0.9915	0.06	0.0704
713	473	0	-0.9957	0.0929	0.0358	0.0596
743	473	0	-0.9999	0.0119	0.0942	0.0636
773	473	0	-0.8813	0.4725	0.0563	0.0863
803	473	0	-0.4009	0.9161	0.1587	0.1463
833	473	0	-0.3168	0.9485	0.2768	0.2558
863	473	0	-0.2902	0.957	0.3543	0.3376
893	473	0	-0.2901	0.957	0.3385	0.3236
923	473	0	-0.3047	0.9524	0.2467	0.2756
953	473	0	-0.338	0.9411	0.1828	0.2134
983	473	0	-0.408	0.913	0.1283	0.149
1013	473	0	-0.3812	0.9245	0.1033	0.1382
1043	473	0	-0.4137	0.9104	0.0995	0.1578
1073	473	0	-0.6207	0.784	0.0818	0.1357
1103	473	0	-0.7695	0.6386	0.0892	0.0995
1133	473	0	-0.7618	0.6478	0.109	0.0922
1163	473	0	-0.6354	0.7722	0.1284	0.1207
1193	473	0	-0.5086	0.861	0.1435	0.1871
1223	473	0	-0.4217	0.9067	0.1608	0.2276
1253	473	0	-0.3828	0.9238	0.1761	0.2024
1283	473	0	-0.399	0.9169	0.1572	0.1392
1313	473	0	-0.5005	0.8657	0.0971	0.0938
1343	473	0	-0.8419	0.5397	0.0603	0.0781
1373	473	0	-0.9919	0.1274	0.0693	0.0862
1403	473	0	-0.9985	-0.0544	0.034	0.1377
1433	473	0	-0.9189	-0.3946	0.0155	0.2244
1463	473	0	-0.7527	-0.6583	0.0431	0.2827
1493	473	0	-0.7142	-0.6999	0.0791	0.2762
1523	473	0	-0.6915	-0.7224	0.0713	0.1961
1553	473	0	-0.236	-0.9717	0.0399	0.1295
1583	473	0	-0.135	0.9908	0.157	0.1405
1613	473	0	-0.1091	0.994	0.1898	0.1681
1643	473	0	-0.0336	0.9994	0.0905	0.1549
1673	473	0	-0.998	-0.0625	0.0653	0.1278
1703	473	0	-0.9993	-0.0373	0.1903	0.1139
1733	473	0	-0.9928	-0.1196	0.2583	0.1152
1763	473	0	-0.9833	-0.182	0.2796	0.1099
1793	473	0	-0.9723	-0.2336	0.2233	0.0753
1823	473	0	-0.9208	-0.3901	0.1004	0.0525
1853	473	0	-0.8006	-0.5992	0.0237	0.056
1883	473	0	-0.9024	0.4309	0.0268	0.0709
1913	473	0	-0.974	0.2267	0.1122	0.0785
1943	473	0	-0.9841	0.1776	0.188	0.0805
23	503	0	-0.7357	0.6773	0.1012	0.0645
53	503	0	-0.7384	0.6744	0.1105	0.0668
83	503	0	-0.7044	0.7098	0.1445	0.0777
113	503	0	-0.6432	0.7657	0.1863	0.1159
143	503	0	-0.5662	0.8243	0.1613	0.1561
173	503	0	-0.3521	0.9359	0.0966	0.1461
203	503	0	-0.2628	0.9649	0.0374	0.1125
233	503	0	-0.7881	0.6155	0.0473	0.085
263	503	0	-0.6441	0.7649	0.0668	0.0742
293	503	0	-0.4123	0.9111	0.0884	0.0853
323	503	0	-0.4573	0.8893	0.0879	0.1024
353	503	0	-0.6347	0.7727	0.0851	0.1101
383	503	0	-0.816	0.5781	0.0941	0.1084
413	503	0	-0.9553	0.2958	0.1316	0.0933
443	503	0	-0.9609	0.277	0.1578	0.0753
473	503	0	-0.8854	0.4648	0.1338	0.0655
503	503	0	-0.6144	0.789	0.127	0.0668
533	503	0	-0.3767	0.9263	0.1865	0.0846
563	503	0	-0.3291	0.9443	0.1858	0.0972
593	503	0	-0.2739	0.9618	0.1102	0.0859
623	503	0	-0.013	-0.9999	0.0852	0.0807
653	503	0	-0.0248	-0.9997	0.0653	0.0727
683	503	0	-0.9853	0.1709	0.0322	0.055
713	503	0	-0.9998	0.0187	0.1314	0.0469
743	503	0	-1	0.0016	0.1363	0.0547
773	503	0	-0.9773	0.212	0.0782	0.0731
803	503	0	-0.5354	0.8446	0.1001	0.109
833	503	0	-0.3567	0.9342	0.2036	0.1781
863	503	0	-0.3122	0.95	0.2668	0.2261
893	503	0	-0.3186	0.9479	0.2459	0.1999
923	503	0	-0.3799	0.925	0.1642	0.1507
953	503	0	-0.5371	0.8435	0.1058	0.1104
983	503	0	-0.7793	0.6266	0.0747	0.089
1013	503	0	-0.6781	0.735	0.0658	0.0974
1043	503	0	-0.5879	0.8089	0.0846	0.1162
1073	503	0	-0.7683	0.6401	0.0895	0.1015
1103	503	0	-0.9214	0.3886	0.1242	0.076
1133	503	0	-0.9512	0.3087	0.1558	0.0697
1163	503	0	-0.9384	0.3456	0.1374	0.0779
1193	503	0	-0.8702	0.4927	0.1005	0.1029
1223	503	0	-0.7343	0.6788	0.0878	0.1159
1253	503	0	-0.633	0.7741	0.0954	0.1042
1283	503	0	-0.729	0.6845	0.0923	0.0835
1313	503	0	-0.9338	0.3579	0.1045	0.0664
1343	503	0	-0.9936	0.1128	0.1617	0.0605
1373	503	0	-0.9999	-0.0103	0.1663	0.0698
1403	503	0	-0.9902	-0.1397	0.084	0.11
1433	503	0	-0.9349	-0.3549	0.0472	0.1799
1463	503	0	-0.8317	-0.5552	0.0695	0.2303
1493	503	0	-0.7789	-0.6271	0.102	0.2311
1523	503	0	-0.7638	-0.6454	0.0854	0.1677
1553	503	0	-0.2369	-0.9715	0.0427	0.1152
1583	503	0	-0.1181	0.993	0.1917	0.1288
1613	503	0	-0.0886	0.9961	0.2489	0.1493
1643	503	0	-0.0232	0.9997	0.173	0.1257
1673	503	0	-0.6298	-0.7768	0.009	0.0934
1703	503	0	-0.9999	-0.0161	0.1747	0.0782
1733	503	0	-0.998	-0.0626	0.2693	0.0777
1763	503	0	-0.9937	-0.1118	0.2912	0.0733
1793	503	0	-0.9888	-0.1493	0.2461	0.0506
1823	503	0	-0.9679	-0.2513	0.1359	0.0368
1853	503	0	-0.9204	-0.3911	0.0457	0.0435
1883	503	0	-0.9828	0.1848	0.0257	0.0593
1913	503	0	-0.9809	0.1947	0.114	0.0646
1943	503	0	-0.9858	0.1682	0.1974	0.0645
23	533	0	-0.9523	0.3051	0.1686	0.0304
53	533	0	-0.9421	0.3354	0.1599	0.0312
83	533	0	-0.8759	0.4826	0.1531	0.0364
113	533	0	-0.728	0.6856	0.1693	0.054
143	533	0	-0.6191	0.7853	0.1465	0.0729
173	533	0	-0.4995	0.8663	0.0768	0.071
203	533	0	-0.8871	0.4616	0.0444	0.0577
233	533	0	-0.958	0.2867	0.1103	0.0443
263	533	0	-0.9563	0.2923	0.1212	0.0369
293	533	0	-0.9152	0.403	0.0895	0.0393
323	533	0	-0.8681	0.4965	0.0899	0.046
353	533	0	-0.8619	0.507	0.1033	0.0514
383	533	0	-0.8828	0.4698	0.1171	0.0524
413	533	0	-0.9535	0.3014	0.1571	0.048
443	533	0	-0.9714	0.2376	0.2006	0.0445
473	533	0	-0.9552	0.2958	0.188	0.0424
503	533	0	-0.8121	0.5836	0.1277	0.0418
533	533	0	-0.4407	0.8977	0.169	0.0497
563	533	0	-0.3598	0.933	0.177	0.0561
593	533	0	-0.3755	0.9268	0.0851	0.0494
623	533	0	-0.0627	-0.998	0.0249	0.0452
653	533	0	-0.9899	-0.1417	0.0274	0.0389
683	533	0	-0.9997	0.0255	0.1543	0.0291
713	533	0	-0.9999	0.0149	0.2274	0.0268
743	533	0	-1	0.0025	0.1763	0.0339
773	533	0	-0.9966	0.082	0.125	0.0439
803	533	0	-0.8793	0.4762	0.0805	0.0559
833	533	0	-0.4842	0.8749	0.1312	0.0824
863	533	0	-0.3892	0.9211	0.1818	0.1043
893	533	0	-0.4476	0.8942	0.1411	0.0928
923	533	0	-0.7657	0.6432	0.0726	0.0675
953	533	0	-0.9722	0.2341	0.1078	0.0478
983	533	0	-0.99	0.1413	0.1478	0.0415
1013	533	0	-0.9677	0.2521	0.1163	0.0455
1043	533	0	-0.8893	0.4573	0.1013	0.0519
1073	533	0	-0.9215	0.3885	0.1308	0.0469
1103	533	0	-0.9653	0.2612	0.1899	0.039
1133	533	0	-0.9775	0.2111	0.2233	0.0375
1163	533	0	-0.9845	0.1756	0.2145	0.0379
1193	533	0	-0.983	0.1836	0.1811	0.0422
1223	533	0	-0.9753	0.2208	0.1573	0.0435
1253	533	0	-0.9639	0.2661	0.1394	0.0417
1283	533	0	-0.961	0.2767	0.1386	0.0409
1313	533	0	-0.9807	0.1956	0.1746	0.0384
1343	533	0	-0.9958	0.0911	0.2327	0.0378
1373	533	0	-1	0.0021	0.2394	0.0422
1403	533	0	-0.9968	-0.0797	0.1452	0.0573
1433	533	0	-0.9792	-0.203	0.0822	0.0846
1463	533	0	-0.9193	-0.3935	0.087	0.1032
1493	533	0	-0.8621	-0.5067	0.1057	0.1032
1523	533	0	-0.873	-0.4877	0.0799	0.0789
1553	533	0	-0.06	-0.9982	0.0186	0.0611
1583	533	0	-0.1425	0.9898	0.175	0.0721
1613	533	0	-0.0967	0.9953	0.2445	0.0818
1643	533	0	-0.0444	0.999	0.1927	0.067
1673	533	0	-0.1192	0.9929	0.0215	0.0474
1703	533	0	-0.999	0.0446	0.1917	0.0368
1733	533	0	-0.9999	0.0117	0.3102	0.0335
1763	533	0	-0.9996	-0.0269	0.3294	0.03
1793	533	0	-0.9983	-0.0583	0.289	0.022
1823	533	0	-0.993	-0.1181	0.2009	0.0177
1853	533	0	-0.9895	-0.1443	0.1158	0.0215
1883	533	0	-0.9998	0.0185	0.092	0.0294
1913	533	0	-0.9935	0.114	0.162	0.0321
1943	533	0	-0.992	0.1259	0.2314	0.0319
23	563	0	-0.9949	0.1012	0.2266	0.0156
53	563	0	-0.9957	0.093	0.2133	0.016
83	563	0	-0.9905	0.1374	0.186	0.0172
113	563	0	-0.9451	0.3269	0.1362	0.0217
143	563	0	-0.8935	0.449	0.1105	0.0274
173	563	0	-0.9302	0.367	0.1013	0.0302
203	563	0	-0.9463	0.3234	0.1337	0.0319
233	563	0	-0.9581	0.2866	0.1617	0.03
263	563	0	-0.9848	0.1735	0.1919	0.027
293	563	0	-0.991	0.1337	0.1985	0.0283
323	563	0	-0.9858	0.1681	0.1997	0.0334
353	563	0	-0.9743	0.2252	0.1969	0.0416
383	563	0	-0.9507	0.31	0.164	0.0458
413	563	0	-0.9537	0.3008	0.1116	0.047
443	563	0	-0.991	0.1338	0.108	0.0482
473	563	0	-0.9889	0.1485	0.1308	0.0447
503	563	0	-0.9582	0.286	0.1242	0.036
533	563	0	-0.9033	0.4289	0.1029	0.0314
563	563	0	-0.957	0.29	0.0946	0.0319
593	563	0	-0.9975	0.0707	0.1306	0.0297
623	563	0	-0.9985	0.0543	0.1145	0.0271
653	563	0	-0.9981	0.0614	0.1244	0.0237
683	563	0	-0.9993	0.0368	0.2192	0.0186
713	563	0	-0.9991	0.0415	0.2602	0.0179
743	563	0	-0.9965	0.0834	0.1946	0.0236
773	563	0	-0.9847	0.1742	0.1537	0.0319
803	563	0	-0.9576	0.2882	0.1363	0.0376
833	563	0	-0.8574	0.5147	0.1111	0.0506
863	563	0	-0.8211	0.5707	0.1074	0.0708
893	563	0	-0.9723	0.2337	0.1072	0.075
923	563	0	-0.9946	-0.1041	0.1585	0.0598
953	563	0	-0.9872	-0.1598	0.193	0.0376
983	563	0	-0.9991	-0.042	0.2122	0.0255
1013	563	0	-0.9973	0.0738	0.1987	0.0234
1043	563	0	-0.981	0.1942	0.1529	0.025
1073	563	0	-0.9579	0.287	0.1277	0.0264
1103	563	0	-0.9336	0.3582	0.1234	0.0279
1133	563	0	-0.9306	0.3661	0.1328	0.0276
1163	563	0	-0.9721	0.2345	0.1615	0.024
1193	563	0	-0.9899	0.1414	0.2191	0.0215
1223	563	0	-0.9876	0.1567	0.2613	0.0208
1253	563	0	-0.9775	0.2108	0.2542	0.022
1283	563	0	-0.9708	0.2397	0.2157	0.024
1313	563	0	-0.9687	0.2483	0.1999	0.026
1343	563	0	-0.9712	0.2383	0.1926	0.0303
1373	563	0	-0.9901	0.1401	0.1792	0.0319
1403	563	0	-0.9998	0.018	0.1595	0.0312
1433	563	0	-0.9981	-0.0613	0.1406	0.0341
1463	563	0	-0.9902	-0.1397	0.1435	0.0365
1493	563	0	-0.9811	-0.1937	0.1332	0.0366
1523	563	0	-0.9957	-0.0925	0.0973	0.0329
1553	563	0	-0.8937	0.4486	0.0368	0.0325
1583	563	0	-0.2928	0.9562	0.0997	0.0377
1613	563	0	-0.2094	0.9778	0.138	0.0385
1643	563	0	-0.3425	0.9395	0.0881	0.032
1673	563	0	-0.8926	0.4509	0.1112	0.0262
1703	563	0	-0.9655	0.2603	0.2205	0.0229
1733	563	0	-0.9905	0.1374	0.2952	0.0199
1763	563	0	-0.9988	0.0483	0.3129	0.0177
1793	563	0	-0.9999	-0.0115	0.2561	0.0159
1823	563	0	-0.9988	-0.0494	0.181	0.0143
1853	563	0	-1	-0.0014	0.1414	0.0141
1883	563	0	-0.9717	0.2361	0.0902	0.0176
1913	563	0	-0.7473	0.6644	0.0798	0.0225
1943	563	0	-0.6321	0.7749	0.1025	0.0251
23	593	0	-0.9959	-0.0905	0.1376	0.0285
53	593	0	-0.9891	-0.1471	0.1314	0.0302
83	593	0	-0.9822	-0.1881	0.1227	0.0316
113	593	0	-0.9842	-0.177	0.0991	0.0342
143	593	0	-0.997	0.0777	0.1209	0.0387
173	593	0	-0.9492	0.3146	0.1789	0.0503
203	593	0	-0.898	0.4399	0.1912	0.0688
233	593	0	-0.9049	0.4256	0.1652	0.0732
263	593	0	-0.9755	0.22	0.1623	0.0701
293	593	0	-0.9926	0.1214	0.1774	0.0761
323	593	0	-0.9917	0.1289	0.1959	0.0895
353	593	0	-0.985	0.1728	0.2019	0.1097
383	593	0	-0.9632	0.2687	0.1565	0.1144
413	593	0	-0.9465	0.3227	0.0667	0.1138
443	593	0	-0.9994	-0.0357	0.0497	0.1153
473	593	0	-0.9995	0.0311	0.091	0.1022
503	593	0	-0.9915	0.1303	0.1207	0.0755
533	593	0	-0.9994	0.0357	0.1698	0.0577
563	593	0	-0.9963	-0.086	0.2326	0.0553
593	593	0	-0.9961	-0.0882	0.2141	0.0541
623	593	0	-0.9988	0.0481	0.0964	0.0524
653	593	0	-0.9584	0.2853	0.0428	0.0498
683	593	0	-0.9915	0.1299	0.1015	0.0408
713	593	0	-0.9871	0.1601	0.1623	0.0391
743	593	0	-0.9622	0.2724	0.1485	0.052
773	593	0	-0.9143	0.4051	0.1295	0.0737
803	593	0	-0.8776	0.4794	0.1235	0.0872
833	593	0	-0.821	0.5709	0.1186	0.12
863	593	0	-0.8702	0.4927	0.1074	0.187
893	593	0	-0.9972	0.0742	0.1125	0.2194
923	593	0	-0.9702	-0.2424	0.1628	0.1843
953	593	0	-0.9392	-0.3434	0.1726	0.1076
983	593	0	-0.9775	-0.211	0.1577	0.0562
1013	593	0	-0.9999	-0.0162	0.178	0.0402
1043	593	0	-0.996	0.0889	0.1275	0.0405
1073	593	0	-0.8871	0.4616	0.0498	0.0526
1103	593	0	-0.5452	0.8383	0.0731	0.0685
1133	593	0	-0.4864	0.8737	0.1053	0.0694
1163	593	0	-0.6134	0.7898	0.0902	0.0519
1193	593	0	-0.9437	0.3309	0.1181	0.037
1223	593	0	-0.969	0.2469	0.194	0.0344
1253	593	0	-0.9483	0.3173	0.2001	0.039
1283	593	0	-0.9304	0.3665	0.1693	0.0428
1313	593	0	-0.895	0.4461	0.1481	0.0501
1343	593	0	-0.8467	0.532	0.1345	0.0638
1373	593	0	-0.8491	0.5283	0.0901	0.0651
1403	593	0	-0.9765	0.2156	0.0652	0.0524
1433	593	0	-0.9992	-0.0399	0.1354	0.0425
1463	593	0	-0.9967	-0.0808	0.2049	0.0389
1493	593	0	-0.9985	-0.0549	0.1685	0.0407
1523	593	0	-0.9915	0.1303	0.0628	0.0483
1553	593	0	-0.3615	0.9324	0.0673	0.0614
1583	593	0	-0.2557	0.9668	0.1322	0.069
1613	593	0	-0.3096	0.9509	0.1374	0.0623
1643	593	0	-0.5959	0.8031	0.1317	0.0505
1673	593	0	-0.7157	0.6984	0.1946	0.0494
1703	593	0	-0.7531	0.6579	0.2012	0.0488
1733	593	0	-0.8844	0.4668	0.165	0.0402
1763	593	0	-0.989	0.148	0.1628	0.0341
1793	593	0	-1	-0.0028	0.1243	0.0333
1823	593	0	-0.9999	0.0142	0.0619	0.0314
1853	593	0	-0.9082	0.4185	0.0431	0.029
1883	593	0	-0.3519	0.936	0.1193	0.0376
1913	593	0	-0.232	0.9727	0.257	0.0561
1943	593	0	-0.2256	0.9742	0.3139	0.0674
23	623	0	-0.8971	-0.4419	0.0575	0.0644
53	623	0	-0.8699	-0.4932	0.0604	0.0718
83	623	0	-0.851	-0.5252	0.0564	0.0809
113	623	0	-0.8781	-0.4784	0.0331	0.0868
143	623	0	-0.937	0.3492	0.0769	0.0934
173	623	0	-0.8894	0.4571	0.1894	0.1187
203	623	0	-0.8681	0.4964	0.222	0.1574
233	623	0	-0.8791	0.4766	0.1816	0.1635
263	623	0	-0.956	0.2934	0.1329	0.1596
293	623	0	-0.9841	0.1777	0.119	0.1783
323	623	0	-0.9857	0.1684	0.1324	0.2082
353	623	0	-0.9799	0.1993	0.1452	0.2399
383	623	0	-0.9403	0.3405	0.1086	0.2303
413	623	0	-0.7695	0.6386	0.0377	0.2119
443	623	0	-0.9667	-0.2559	0.0053	0.2009
473	623	0	-0.9999	0.0168	0.0625	0.1676
503	623	0	-0.9979	0.0647	0.1149	0.1266
533	623	0	-0.9969	-0.0789	0.1668	0.1113
563	623	0	-0.9815	-0.1913	0.2024	0.1102
593	623	0	-0.9777	-0.2102	0.1239	0.1063
623	623	0	-0.124	0.9923	0.0494	0.1151
653	623	0	-0.1518	0.9884	0.1121	0.1203
683	623	0	-0.4264	0.9045	0.0671	0.1029
713	623	0	-0.7758	0.631	0.0928	0.1043
743	623	0	-0.7901	0.6129	0.1133	0.1343
773	623	0	-0.7392	0.6735	0.1188	0.1787
803	623	0	-0.6815	0.7318	0.1213	0.2039
833	623	0	-0.6231	0.7821	0.1243	0.2768
863	623	0	-0.7039	0.7103	0.0907	0.4349
893	623	0	-0.9971	0.0757	0.0665	0.5149
923	623	0	-0.9459	-0.3245	0.1241	0.4403
953	623	0	-0.8791	-0.4766	0.1215	0.2629
983	623	0	-0.8953	-0.4454	0.0748	0.1361
1013	623	0	-0.9985	-0.0553	0.0983	0.0885
1043	623	0	-0.9986	0.0521	0.0915	0.0824
1073	623	0	-0.8852	0.4653	0.0265	0.1152
1103	623	0	-0.4519	0.892	0.0617	0.1633
1133	623	0	-0.4024	0.9155	0.109	0.1678
1163	623	0	-0.4222	0.9065	0.1182	0.1179
1193	623	0	-0.6498	0.7601	0.0819	0.0748
1223	623	0	-0.827	0.5622	0.0855	0.0668
1253	623	0	-0.7994	0.6008	0.0934	0.076
1283	623	0	-0.7702	0.6378	0.0928	0.0827
1313	623	0	-0.7346	0.6784	0.1067	0.0969
1343	623	0	-0.6633	0.7484	0.1196	0.1217
1373	623	0	-0.4869	0.8735	0.0983	0.1244
1403	623	0	-0.2526	0.9676	0.0645	0.105
1433	623	0	-0.9549	-0.2969	0.0321	0.0881
1463	623	0	-0.9675	-0.253	0.1237	0.084
1493	623	0	-0.9505	-0.3109	0.0677	0.0934
1523	623	0	-0.0596	0.9982	0.06	0.1187
1553	623	0	-0.1205	0.9927	0.1608	0.1551
1583	623	0	-0.1448	0.9895	0.2259	0.174
1613	623	0	-0.1913	0.9815	0.2396	0.1551
1643	623	0	-0.341	0.94	0.2167	0.1177
1673	623	0	-0.4879	0.8729	0.2424	0.1113
1703	623	0	-0.5148	0.8573	0.2366	0.1091
1733	623	0	-0.5514	0.8342	0.1656	0.0838
1763	623	0	-0.7515	0.6598	0.0622	0.0638
1793	623	0	-0.8935	0.449	0.0127	0.0597
1823	623	0	-0.2287	0.9735	0.04	0.0564
1853	623	0	-0.2942	0.9557	0.0781	0.0554
1883	623	0	-0.2086	0.978	0.195	0.0797
1913	623	0	-0.1886	0.9821	0.3319	0.1246
1943	623	0	-0.1982	0.9802	0.3897	0.1514
23	653	0	-0.3599	-0.933	0.0662	0.0999
53	653	0	-0.4109	-0.9117	0.0437	0.1191
83	653	0	-0.4657	-0.885	0.0226	0.1502
113	653	0	-0.4391	0.8984	0.0227	0.1637
143	653	0	-0.6923	0.7216	0.1111	0.1674
173	653	0	-0.7761	0.6306	0.1966	0.1917
203	653	0	-0.8336	0.5523	0.2221	0.2194
233	653	0	-0.8617	0.5075	0.1764	0.2172
263	653	0	-0.8972	0.4416	0.0917	0.2185
293	653	0	-0.8133	0.5818	0.0489	0.2442
323	653	0	-0.7915	0.6112	0.0557	0.2826
353	653	0	-0.8184	0.5747	0.0771	0.3215
383	653	0	-0.6188	0.7855	0.0916	0.3173
413	653	0	-0.3221	0.9467	0.0973	0.2819
443	653	0	-0.1237	0.9923	0.0737	0.2346
473	653	0	-0.7536	0.6573	0.0101	0.1758
503	653	0	-0.9999	0.0129	0.0903	0.1467
533	653	0	-0.9857	-0.1684	0.1494	0.167
563	653	0	-0.9605	-0.2781	0.1542	0.1736
593	653	0	-0.8531	-0.5217	0.0325	0.1605
623	653	0	-0.1897	0.9818	0.1386	0.1882
653	653	0	-0.2224	0.9749	0.1713	0.2128
683	653	0	-0.3634	0.9316	0.1362	0.2004
713	653	0	-0.5362	0.8441	0.1388	0.2274
743	653	0	-0.5999	0.8001	0.1367	0.2732
773	653	0	-0.5821	0.8131	0.142	0.3107
803	653	0	-0.5368	0.8437	0.1461	0.3182
833	653	0	-0.4983	0.867	0.1379	0.3736
863	653	0	-0.5431	0.8396	0.0906	0.5348
893	653	0	-0.9966	0.0819	0.0376	0.6212
923	653	0	-0.9322	-0.3618	0.0959	0.55
953	653	0	-0.7978	-0.603	0.0782	0.3635
983	653	0	-0.4496	-0.8932	0.0457	0.2158
1013	653	0	-0.9999	0.0142	0.0302	0.1414
1043	653	0	-0.9995	0.0306	0.0786	0.1211
1073	653	0	-0.9989	-0.0471	0.0484	0.1699
1103	653	0	-0.8681	0.4963	0.0204	0.2447
1133	653	0	-0.5419	0.8405	0.0568	0.2454
1163	653	0	-0.5087	0.861	0.0831	0.1649
1193	653	0	-0.5334	0.8459	0.0879	0.1024
1223	653	0	-0.4001	0.9165	0.1023	0.0947
1253	653	0	-0.357	0.9341	0.1057	0.1038
1283	653	0	-0.4958	0.8684	0.0782	0.1037
1313	653	0	-0.6783	0.7348	0.0776	0.115
1343	653	0	-0.5914	0.8064	0.1035	0.1391
1373	653	0	-0.3482	0.9374	0.1311	0.146
1403	653	0	-0.1663	0.9861	0.1336	0.1381
1433	653	0	-0.24	-0.9708	0.0409	0.1298
1463	653	0	-0.8654	-0.5011	0.0891	0.137
1493	653	0	-0.528	-0.8493	0.0593	0.1637
1523	653	0	-0.0012	-1	0.1337	0.2069
1553	653	0	-0.0747	0.9972	0.2189	0.2588
1583	653	0	-0.1167	0.9932	0.272	0.2824
1613	653	0	-0.1701	0.9854	0.2786	0.2472
1643	653	0	-0.2704	0.9627	0.2475	0.1774
1673	653	0	-0.3897	0.9209	0.2418	0.1588
1703	653	0	-0.4181	0.9084	0.2281	0.1545
1733	653	0	-0.4223	0.9065	0.1766	0.1156
1763	653	0	-0.4398	0.8981	0.0859	0.0821
1793	653	0	-0.2411	0.9705	0.0558	0.0739
1823	653	0	-0.2063	0.9785	0.0859	0.0687
1853	653	0	-0.2533	0.9674	0.0989	0.0684
1883	653	0	-0.197	0.9804	0.181	0.099
1913	653	0	-0.1986	0.9801	0.3073	0.1495
1943	653	0	-0.2158	0.9764	0.3697	0.1789
23	683	0	-0.1177	-0.993	0.0859	0.1061
53	683	0	-0.0184	0.9998	0.0312	0.1325
83	683	0	-0.7991	0.6012	0.0191	0.1846
113	683	0	-0.6875	0.7262	0.0607	0.2108
143	683	0	-0.6122	0.7907	0.1665	0.2104
173	683	0	-0.6442	0.7649	0.2241	0.214
203	683	0	-0.7491	0.6625	0.2	0.2016
233	683	0	-0.807	0.5905	0.1409	0.1908
263	683	0	-0.6573	0.7537	0.0624	0.1988
293	683	0	-0.2782	0.9605	0.0986	0.2104
323	683	0	-0.3195	0.9476	0.1311	0.2342
353	683	0	-0.4536	0.8912	0.1386	0.2817
383	683	0	-0.4247	0.9053	0.1615	0.3222
413	683	0	-0.3054	0.9522	0.1548	0.2927
443	683	0	-0.2064	0.9785	0.1197	0.2113
473	683	0	-0.4091	0.9125	0.0455	0.1417
503	683	0	-0.9979	0.0654	0.0742	0.132
533	683	0	-0.9822	-0.1877	0.1234	0.1761
563	683	0	-0.956	-0.2933	0.1105	0.1911
593	683	0	-0.429	0.9033	0.0208	0.1812
623	683	0	-0.4361	0.8999	0.1343	0.2259
653	683	0	-0.4687	0.8834	0.1386	0.2705
683	683	0	-0.5116	0.8592	0.1232	0.2815
713	683	0	-0.5504	0.8349	0.1355	0.3458
743	683	0	-0.6025	0.7981	0.1246	0.39
773	683	0	-0.5864	0.81	0.1285	0.3713
803	683	0	-0.5517	0.8341	0.134	0.3299
833	683	0	-0.5885	0.8085	0.1017	0.3138
863	683	0	-0.7432	0.669	0.0558	0.368
893	683	0	-0.9986	-0.052	0.0736	0.4079
923	683	0	-0.9629	-0.27	0.1091	0.3817
953	683	0	-0.8069	-0.5907	0.0563	0.2941
983	683	0	-0.1636	-0.9865	0.0498	0.2113
1013	683	0	-0.9049	0.4257	0.0292	0.1479
1043	683	0	-0.9969	0.0793	0.1062	0.117
1073	683	0	-0.9967	-0.0807	0.1029	0.1502
1103	683	0	-0.9995	-0.0325	0.0686	0.2074
1133	683	0	-0.9651	0.2619	0.0536	0.201
1163	683	0	-0.8932	0.4496	0.0642	0.1346
1193	683	0	-0.6948	0.7192	0.073	0.0929
1223	683	0	-0.3147	0.9492	0.1323	0.0987
1253	683	0	-0.2464	0.9692	0.145	0.1051
1283	683	0	-0.4661	0.8847	0.0675	0.0909
1313	683	0	-0.9449	0.3274	0.0793	0.0884
1343	683	0	-0.8822	0.4708	0.0852	0.0994
1373	683	0	-0.497	0.8677	0.096	0.1062
1403	683	0	-0.2613	0.9653	0.1122	0.1121
1433	683	0	-0.1567	-0.9876	0.0195	0.1163
1463	683	0	-0.8503	-0.5263	0.0723	0.132
1493	683	0	-0.3213	-0.947	0.0737	0.1648
1523	683	0	-0.0017	1	0.1595	0.2017
1553	683	0	-0.0675	0.9977	0.2347	0.236
1583	683	0	-0.1155	0.9933	0.2716	0.245
1613	683	0	-0.1837	0.983	0.2554	0.2077
1643	683	0	-0.2916	0.9566	0.1993	0.1473
1673	683	0	-0.4089	0.9126	0.1701	0.131
1703	683	0	-0.4513	0.8924	0.1497	0.1282
1733	683	0	-0.5365	0.8439	0.1063	0.0975
1763	683	0	-0.7523	0.6588	0.0578	0.0705
1793	683	0	-0.554	0.8325	0.0444	0.0652
1823	683	0	-0.4052	0.9142	0.0744	0.0594
1853	683	0	-0.4488	0.8937	0.0732	0.0553
1883	683	0	-0.2876	0.9577	0.1096	0.0716
1913	683	0	-0.261	0.9654	0.2056	0.0962
1943	683	0	-0.2822	0.9594	0.2648	0.1094
23	713	0	-0.1527	0.9883	0.0474	0.0683
53	713	0	-0.8795	0.4759	0.0334	0.0861
83	713	0	-0.9493	0.3145	0.0683	0.127
113	713	0	-0.8244	0.566	0.0892	0.1528
143	713	0	-0.6384	0.7697	0.186	0.1536
173	713	0	-0.6168	0.7871	0.2398	0.1484
203	713	0	-0.7023	0.7118	0.1922	0.1263
233	713	0	-0.765	0.644	0.1213	0.1165
263	713	0	-0.4864	0.8737	0.06	0.1206
293	713	0	-0.2138	0.9769	0.1214	0.1175
323	713	0	-0.3007	0.9537	0.1656	0.1247
353	713	0	-0.4473	0.8944	0.1648	0.1633
383	713	0	-0.4601	0.8879	0.1665	0.2112
413	713	0	-0.3929	0.9196	0.1482	0.1944
443	713	0	-0.372	0.9282	0.1092	0.1301
473	713	0	-0.709	0.7052	0.0685	0.084
503	713	0	-0.9717	0.2361	0.0818	0.0815
533	713	0	-0.9924	-0.1231	0.0873	0.1093
563	713	0	-0.977	-0.2131	0.0679	0.122
593	713	0	-0.6911	0.7228	0.0574	0.129
623	713	0	-0.6812	0.7321	0.1311	0.1787
653	713	0	-0.7345	0.6786	0.1189	0.2239
683	713	0	-0.7279	0.6857	0.0899	0.2378
713	713	0	-0.6808	0.7325	0.0965	0.2892
743	713	0	-0.7514	0.6599	0.0871	0.3154
773	713	0	-0.7422	0.6702	0.0866	0.2692
803	713	0	-0.7184	0.6956	0.0918	0.2149
833	713	0	-0.9465	0.3227	0.0857	0.1849
863	713	0	-1	0.0062	0.1336	0.1847
893	713	0	-0.9936	-0.1133	0.1837	0.1908
923	713	0	-0.9824	-0.1867	0.1715	0.1793
953	713	0	-0.9319	-0.3626	0.0654	0.1492
983	713	0	-0.0044	-1	0.0203	0.1216
1013	713	0	-0.9559	0.2936	0.0757	0.0921
1043	713	0	-0.9944	0.1061	0.1741	0.0693
1073	713	0	-0.9998	-0.0191	0.1697	0.0766
1103	713	0	-0.9999	-0.0113	0.1242	0.0993
1133	713	0	-0.9948	0.102	0.1124	0.0957
1163	713	0	-0.9858	0.1677	0.1281	0.0674
1193	713	0	-0.9048	0.4258	0.0872	0.0543
1223	713	0	-0.3603	0.9329	0.1229	0.065
1253	713	0	-0.275	0.9614	0.1413	0.0688
1283	713	0	-0.7345	0.6786	0.0565	0.0546
1313	713	0	-0.994	0.1098	0.1728	0.0474
1343	713	0	-0.9922	0.1243	0.1929	0.0489
1373	713	0	-0.9486	0.3164	0.1125	0.0516
1403	713	0	-0.8168	0.5769	0.0612	0.0577
1433	713	0	-0.9933	0.1156	0.0609	0.063
1463	713	0	-0.9718	-0.2357	0.0728	0.0719
1493	713	0	-0.2816	-0.9595	0.0474	0.088
1523	713	0	-0.0204	0.9998	0.1371	0.1027
1553	713	0	-0.077	0.997	0.2076	0.1138
1583	713	0	-0.1305	0.9915	0.2326	0.1142
1613	713	0	-0.2313	0.9729	0.189	0.0956
1643	713	0	-0.4767	0.879	0.1077	0.071
1673	713	0	-0.6998	0.7143	0.0874	0.0658
1703	713	0	-0.7755	0.6313	0.0777	0.0648
1733	713	0	-0.9454	0.326	0.0948	0.0505
1763	713	0	-0.988	0.1546	0.1339	0.0386
1793	713	0	-0.9573	0.2892	0.0888	0.0369
1823	713	0	-0.8285	0.56	0.0793	0.033
1853	713	0	-0.817	0.5767	0.081	0.0293
1883	713	0	-0.6505	0.7595	0.0655	0.0343
1913	713	0	-0.5406	0.8413	0.0956	0.0402
1943	713	0	-0.5589	0.8292	0.1285	0.0422
23	743	0	-0.9443	0.329	0.0612	0.026
53	743	0	-0.9802	0.1981	0.1081	0.0323
83	743	0	-0.9805	0.1967	0.1294	0.0482
113	743	0	-0.9186	0.3951	0.1238	0.0603
143	743	0	-0.7305	0.6829	0.1804	0.0625
173	743	0	-0.6772	0.7358	0.2195	0.0608
203	743	0	-0.7507	0.6607	0.1747	0.0515
233	743	0	-0.8001	0.5998	0.1138	0.0473
263	743	0	-0.5711	0.8209	0.049	0.0468
293	743	0	-0.2517	0.9678	0.0868	0.0425
323	743	0	-0.3844	0.9232	0.123	0.0436
353	743	0	-0.5582	0.8297	0.1291	0.0598
383	743	0	-0.5853	0.8108	0.1314	0.0808
413	743	0	-0.5607	0.828	0.1169	0.0741
443	743	0	-0.6492	0.7606	0.0923	0.0491
473	743	0	-0.8648	0.5022	0.1081	0.0337
503	743	0	-0.9321	0.3623	0.0941	0.0354
533	743	0	-0.9933	0.1155	0.0459	0.0476
563	743	0	-0.9933	0.1157	0.0303	0.054
593	743	0	-0.7649	0.6441	0.0744	0.0592
623	743	0	-0.8011	0.5985	0.1275	0.0836
653	743	0	-0.8661	0.4998	0.1135	0.1052
683	743	0	-0.9015	0.4329	0.0812	0.1089
713	743	0	-0.8687	0.4954	0.0772	0.1262
743	743	0	-0.927	0.375	0.0777	0.1355
773	743	0	-0.9276	0.3735	0.074	0.1109
803	743	0	-0.9167	0.3996	0.0795	0.0833
833	743	0	-0.9991	0.0413	0.1504	0.0706
863	743	0	-0.9958	-0.0914	0.2472	0.0668
893	743	0	-0.991	-0.1339	0.2848	0.0653
923	743	0	-0.9869	-0.1615	0.238	0.0586
953	743	0	-0.9798	-0.2001	0.0978	0.0484
983	743	0	-0.9235	0.3836	0.0218	0.0421
1013	743	0	-0.9676	0.2525	0.1189	0.0346
1043	743	0	-0.9929	0.1186	0.2315	0.026
1073	743	0	-0.9995	0.0303	0.2368	0.0254
1103	743	0	-0.9994	0.0338	0.1772	0.0311
1133	743	0	-0.9965	0.0832	0.1697	0.0305
1163	743	0	-0.9956	0.0932	0.2014	0.0231
1193	743	0	-0.9768	0.214	0.1402	0.0209
1223	743	0	-0.5406	0.8412	0.0858	0.0261
1253	743	0	-0.3974	0.9176	0.0994	0.0275
1283	743	0	-0.9499	0.3127	0.0912	0.0212
1313	743	0	-0.998	0.0639	0.266	0.0176
1343	743	0	-0.9984	0.057	0.3024	0.0175
1373	743	0	-0.9927	0.121	0.212	0.0188
1403	743	0	-0.9772	0.2123	0.1281	0.022
1433	743	0	-0.9916	0.129	0.1222	0.0248
1463	743	0	-1	-0.0082	0.1104	0.0265
1493	743	0	-0.9929	-0.1189	0.0215	0.0294
1523	743	0	-0.0873	0.9962	0.0734	0.0322
1553	743	0	-0.1115	0.9938	0.1445	0.0344
1583	743	0	-0.1786	0.9839	0.1634	0.0341
1613	743	0	-0.3984	0.9172	0.1067	0.029
1643	743	0	-0.8999	0.4361	0.0962	0.0233
1673	743	0	-0.9653	0.261	0.1256	0.0224
1703	743	0	-0.9813	0.1924	0.1263	0.0219
1733	743	0	-0.9966	0.0827	0.1928	0.0175
1763	743	0	-0.9985	0.054	0.2482	0.0142
1793	743	0	-0.9909	0.1344	0.1915	0.0138
1823	743	0	-0.9573	0.289	0.156	0.0127
1853	743	0	-0.9137	0.4065	0.1376	0.0122
1883	743	0	-0.8078	0.5895	0.115	0.0144
1913	743	0	-0.8157	0.5785	0.1298	0.0158
1943	743	0	-0.8679	0.4968	0.1541	0.0154
23	773	0	-0.9911	0.1328	0.171	0.0119
53	773	0	-0.9959	0.0903	0.2084	0.0136
83	773	0	-0.9987	0.0507	0.2282	0.0188
113	773	0	-0.9965	0.0833	0.2033	0.0253
143	773	0	-0.9699	0.2436	0.1607	0.0311
173	773	0	-0.9248	0.3804	0.1323	0.0337
203	773	0	-0.8673	0.4977	0.0884	0.0303
233	773	0	-0.6235	0.7818	0.0697	0.0263
263	773	0	-0.5507	0.8347	0.0596	0.0226
293	773	0	-0.5335	0.8458	0.0425	0.0197
323	773	0	-0.2693	0.963	0.068	0.0214
353	773	0	-0.3559	0.9345	0.0756	0.0259
383	773	0	-0.6881	0.7256	0.0727	0.0282
413	773	0	-0.8636	0.5042	0.0899	0.0242
443	773	0	-0.9416	0.3367	0.1163	0.0189
473	773	0	-0.9165	0.3999	0.1019	0.0203
503	773	0	-0.7008	0.7134	0.0598	0.0338
533	773	0	-0.3892	0.9212	0.0546	0.057
563	773	0	-0.3196	0.9475	0.0768	0.0684
593	773	0	-0.4135	0.9105	0.0952	0.0585
623	773	0	-0.595	0.8037	0.0971	0.0514
653	773	0	-0.6992	0.7149	0.0901	0.0512
683	773	0	-0.8178	0.5755	0.0782	0.0453
713	773	0	-0.9146	0.4043	0.0852	0.0431
743	773	0	-0.963	0.2693	0.0686	0.0435
773	773	0	-0.4808	0.8768	0.0182	0.0376
803	773	0	-0.072	0.9974	0.0653	0.0275
833	773	0	-0.9909	-0.1347	0.0787	0.0198
863	773	0	-0.9913	-0.1316	0.2703	0.0163
893	773	0	-0.9894	-0.1453	0.3309	0.0149
923	773	0	-0.9871	-0.1602	0.2438	0.0133
953	773	0	-0.0639	-0.998	0.0184	0.0129
983	773	0	-0.174	0.9847	0.2011	0.0163
1013	773	0	-0.3352	0.9421	0.1581	0.0181
1043	773	0	-0.895	0.4462	0.1198	0.0146
1073	773	0	-0.9935	0.1136	0.2539	0.0119
1103	773	0	-0.9988	0.0494	0.2649	0.0126
1133	773	0	-0.9997	0.0239	0.254	0.0133
1163	773	0	-0.9997	0.0244	0.2573	0.0126
1193	773	0	-0.9925	0.1225	0.1757	0.0139
1223	773	0	-0.9283	0.3719	0.078	0.0185
1253	773	0	-0.9597	0.2809	0.0655	0.019
1283	773	0	-0.9982	0.06	0.1691	0.0137
1313	773	0	-0.9989	0.0478	0.2928	0.0106
1343	773	0	-0.9948	0.102	0.2488	0.0116
1373	773	0	-0.9383	0.3457	0.1091	0.0166
1403	773	0	-0.6514	0.7587	0.0728	0.0238
1433	773	0	-0.6435	0.7655	0.058	0.0268
1463	773	0	-0.8956	0.4449	0.0526	0.0233
1493	773	0	-0.9026	0.4305	0.0633	0.0187
1523	773	0	-0.4939	0.8695	0.0595	0.0181
1553	773	0	-0.1743	0.9847	0.0978	0.0192
1583	773	0	-0.2828	0.9592	0.0941	0.0181
1613	773	0	-0.7118	0.7024	0.0921	0.0157
1643	773	0	-0.9162	0.4008	0.1409	0.0141
1673	773	0	-0.9822	0.1876	0.2002	0.0125
1703	773	0	-0.9978	0.066	0.2679	0.0107
1733	773	0	-0.9999	0.0154	0.3311	0.0094
1763	773	0	-0.9994	0.0334	0.329	0.0093
1793	773	0	-0.9917	0.1282	0.2611	0.0103
1823	773	0	-0.9577	0.2879	0.1951	0.0123
1853	773	0	-0.8198	0.5726	0.1629	0.0167
1883	773	0	-0.6545	0.7561	0.2179	0.0242
1913	773	0	-0.6261	0.7797	0.2531	0.0286
1943	773	0	-0.6364	0.7714	0.2476	0.027
23	803	0	-0.9387	0.3447	0.112	0.0278
53	803	0	-0.9792	0.2028	0.1517	0.0285
83	803	0	-0.999	0.044	0.2108	0.0333
113	803	0	-0.9999	-0.0154	0.2081	0.046
143	803	0	-0.9996	0.027	0.1613	0.0653
173	803	0	-0.9911	0.1334	0.1094	0.0769
203	803	0	-0.7339	0.6793	0.038	0.0729
233	803	0	-0.2528	0.9675	0.1147	0.0634
263	803	0	-0.3557	0.9346	0.1183	0.0518
293	803	0	-0.3719	0.9283	0.0765	0.0469
323	803	0	-0.0512	0.9987	0.1353	0.0545
353	803	0	-0.026	0.9997	0.1705	0.0571
383	803	0	-0.1154	0.9933	0.0908	0.0447
413	803	0	-0.941	0.3385	0.0543	0.0329
443	803	0	-0.9744	0.2247	0.0994	0.0319
473	803	0	-0.6972	0.7169	0.0499	0.0484
503	803	0	-0.3078	0.9515	0.0843	0.096
533	803	0	-0.237	0.9715	0.1	0.1694
563	803	0	-0.2704	0.9627	0.1289	0.2055
593	803	0	-0.3285	0.9445	0.1474	0.1671
623	803	0	-0.3589	0.9334	0.1429	0.1234
653	803	0	-0.3759	0.9267	0.1513	0.1045
683	803	0	-0.4853	0.8744	0.1368	0.0785
713	803	0	-0.6778	0.7353	0.1019	0.0538
743	803	0	-0.2814	0.9596	0.0801	0.0462
773	803	0	-0.0213	-0.9998	0.2914	0.0484
803	803	0	-0.0426	-0.9991	0.4825	0.0375
833	803	0	-0.0521	-0.9986	0.5166	0.0168
863	803	0	-0.1291	-0.9916	0.2773	0.0058
893	803	0	-0.9005	-0.4348	0.0979	0.0031
923	803	0	-0.0355	0.9994	0.2687	0.0045
953	803	0	-0.0821	0.9966	0.56	0.0134
983	803	0	-0.0997	0.995	0.5455	0.0329
1013	803	0	-0.1439	0.9896	0.4038	0.0441
1043	803	0	-0.3445	0.9388	0.1721	0.0351
1073	803	0	-0.9705	0.241	0.1717	0.0251
1103	803	0	-0.998	0.0637	0.2573	0.0236
1133	803	0	-1	0.004	0.2368	0.0264
1163	803	0	-0.9994	0.0341	0.1848	0.03
1193	803	0	-0.9439	0.3303	0.0879	0.0401
1223	803	0	-0.6654	0.7465	0.0595	0.0579
1253	803	0	-0.8499	0.5269	0.0325	0.059
1283	803	0	-0.9992	0.04	0.0999	0.0392
1313	803	0	-0.9969	0.0784	0.1861	0.0267
1343	803	0	-0.9604	0.2785	0.1305	0.0304
1373	803	0	-0.5467	0.8373	0.0979	0.0502
1403	803	0	-0.3352	0.9421	0.1375	0.075
1433	803	0	-0.3209	0.9471	0.1218	0.0788
1463	803	0	-0.4539	0.8911	0.0862	0.0621
1493	803	0	-0.5433	0.8396	0.1037	0.0469
1523	803	0	-0.33	0.944	0.1467	0.0458
1553	803	0	-0.142	0.9899	0.1735	0.0486
1583	803	0	-0.1765	0.9843	0.1557	0.0445
1613	803	0	-0.4527	0.8917	0.1319	0.0393
1643	803	0	-0.679	0.7341	0.1277	0.0375
1673	803	0	-0.9325	0.3611	0.1373	0.0308
1703	803	0	-0.9965	0.0838	0.244	0.0236
1733	803	0	-0.9998	0.0209	0.2908	0.0221
1763	803	0	-0.9966	0.0821	0.254	0.0243
1793	803	0	-0.9709	0.2394	0.2062	0.0279
1823	803	0	-0.9014	0.433	0.1655	0.0341
1853	803	0	-0.6951	0.7189	0.1736	0.0505
1883	803	0	-0.5721	0.8202	0.2572	0.0803
1913	803	0	-0.5607	0.828	0.3002	0.1007
1943	803	0	-0.5617	0.8273	0.3015	0.097
23	833	0	-0.5638	0.8259	0.1237	0.0762
53	833	0	-0.708	0.7062	0.107	0.0727
83	833	0	-0.939	0.344	0.0982	0.074
113	833	0	-0.9921	0.1251	0.0992	0.0962
143	833	0	-0.9875	0.1577	0.0931	0.138
173	833	0	-0.9438	0.3305	0.0783	0.1627
203	833	0	-0.5289	0.8487	0.066	0.1551
233	833	0	-0.2711	0.9625	0.1485	0.1414
263	833	0	-0.3401	0.9404	0.1574	0.1255
293	833	0	-0.2911	0.9567	0.1297	0.1212
323	833	0	-0.0854	0.9963	0.1897	0.139
353	833	0	-0.0667	0.9978	0.2229	0.1384
383	833	0	-0.1281	0.9918	0.1631	0.1028
413	833	0	-0.3353	0.9421	0.0757	0.0724
443	833	0	-0.6348	0.7727	0.0477	0.0676
473	833	0	-0.2815	0.9596	0.0871	0.0995
503	833	0	-0.1869	0.9824	0.1301	0.187
533	833	0	-0.1957	0.9807	0.1427	0.3157
563	833	0	-0.2662	0.9639	0.1688	0.3813
593	833	0	-0.3417	0.9398	0.1753	0.3226
623	833	0	-0.3637	0.9315	0.1536	0.2555
653	833	0	-0.3467	0.938	0.1609	0.2228
683	833	0	-0.4114	0.9115	0.1535	0.1665
713	833	0	-0.4837	0.8752	0.1198	0.1088
743	833	0	-0.1148	0.9934	0.1798	0.09
773	833	0	-0.0121	-0.9999	0.45	0.1024
803	833	0	-0.0248	-0.9997	0.6461	0.086
833	833	0	-0.0263	-0.9997	0.7384	0.0372
863	833	0	-0.0273	-0.9996	0.7576	0.0091
893	833	0	-0.0022	-1	0.6748	0.0026
923	833	0	-0.0524	0.9986	0.72	0.007
953	833	0	-0.0602	0.9982	0.7121	0.0311
983	833	0	-0.0701	0.9975	0.6456	0.0805
1013	833	0	-0.0949	0.9955	0.5034	0.1042
1043	833	0	-0.1884	0.9821	0.2554	0.0776
1073	833	0	-0.8947	0.4466	0.0956	0.0531
1103	833	0	-0.9921	0.1256	0.1733	0.0487
1133	833	0	-0.9976	0.0699	0.1469	0.0555
1163	833	0	-0.9693	0.246	0.0814	0.0697
1193	833	0	-0.4974	0.8675	0.0951	0.1066
1223	833	0	-0.3442	0.9389	0.1334	0.1613
1253	833	0	-0.3076	0.9515	0.0939	0.1616
1283	833	0	-0.5357	0.8444	0.0296	0.1011
1313	833	0	-0.9556	0.2948	0.0714	0.0615
1343	833	0	-0.7846	0.62	0.0824	0.0654
1373	833	0	-0.376	0.9266	0.1429	0.1082
1403	833	0	-0.2742	0.9617	0.1868	0.1574
1433	833	0	-0.2718	0.9624	0.1745	0.1527
1463	833	0	-0.3578	0.9338	0.1451	0.1146
1493	833	0	-0.3897	0.9209	0.181	0.093
1523	833	0	-0.2768	0.9609	0.2359	0.0972
1553	833	0	-0.1585	0.9874	0.2515	0.102
1583	833	0	-0.151	0.9885	0.2267	0.0924
1613	833	0	-0.3005	0.9538	0.1846	0.0834
1643	833	0	-0.4534	0.8913	0.1533	0.0816
1673	833	0	-0.724	0.6898	0.0921	0.067
1703	833	0	-0.9864	0.1645	0.1362	0.0511
1733	833	0	-0.998	0.0625	0.1792	0.05
1763	833	0	-0.9786	0.206	0.1587	0.0567
1793	833	0	-0.8901	0.4557	0.1519	0.0627
1823	833	0	-0.7729	0.6346	0.1515	0.0697
1853	833	0	-0.5812	0.8137	0.1918	0.0995
1883	833	0	-0.5135	0.8581	0.2796	0.1655
1913	833	0	-0.5217	0.8531	0.3262	0.2166
1943	833	0	-0.526	0.8505	0.3345	0.2133
23	863	0	-0.4346	0.9006	0.1795	0.1343
53	863	0	-0.4774	0.8787	0.1646	0.1217
83	863	0	-0.5337	0.8456	0.1089	0.1109
113	863	0	-0.6021	0.7984	0.0558	0.1358
143	863	0	-0.8173	0.5762	0.0568	0.1929
173	863	0	-0.8198	0.5727	0.075	0.2165
203	863	0	-0.5665	0.8241	0.0858	0.1928
233	863	0	-0.3538	0.9353	0.1481	0.1803
263	863	0	-0.365	0.931	0.1677	0.1818
293	863	0	-0.2762	0.9611	0.1641	0.1895
323	863	0	-0.1362	0.9907	0.2197	0.2093
353	863	0	-0.135	0.9909	0.2416	0.2006
383	863	0	-0.1968	0.9804	0.2002	0.1504
413	863	0	-0.2511	0.968	0.1541	0.1097
443	863	0	-0.2858	0.9583	0.1119	0.0957
473	863	0	-0.2223	0.975	0.1283	0.1203
503	863	0	-0.1688	0.9857	0.168	0.1983
533	863	0	-0.1812	0.9834	0.1887	0.3126
563	863	0	-0.2523	0.9677	0.2047	0.3765
593	863	0	-0.3548	0.9349	0.1812	0.3391
623	863	0	-0.4115	0.9114	0.1397	0.2923
653	863	0	-0.3697	0.9291	0.151	0.2611
683	863	0	-0.3778	0.9259	0.1619	0.2035
713	863	0	-0.3238	0.9461	0.1498	0.1406
743	863	0	-0.0675	0.9977	0.2708	0.1194
773	863	0	-0.0015	1	0.558	0.1431
803	863	0	-0.006	-1	0.7345	0.1274
833	863	0	-0.0071	-1	0.811	0.0568
863	863	0	-0.0068	-1	0.8432	0.0138
893	863	0	-0.0082	1	0.8315	0.0036
923	863	0	-0.0323	0.9995	0.7997	0.0106
953	863	0	-0.0359	0.9994	0.7692	0.0477
983	863	0	-0.0412	0.9992	0.7029	0.1222
1013	863	0	-0.054	0.9985	0.559	0.1543
1043	863	0	-0.1043	0.9945	0.2946	0.1127
1073	863	0	-0.7315	0.6818	0.0637	0.0783
1103	863	0	-0.9661	0.2583	0.1159	0.0722
1133	863	0	-0.961	0.2764	0.088	0.0845
1163	863	0	-0.6976	0.7165	0.0624	0.1157
1193	863	0	-0.3578	0.9338	0.1567	0.1857
1223	863	0	-0.3059	0.9521	0.2057	0.2744
1253	863	0	-0.2913	0.9566	0.1766	0.2644
1283	863	0	-0.2944	0.9557	0.1213	0.1598
1313	863	0	-0.4878	0.873	0.0754	0.0902
1343	863	0	-0.5877	0.809	0.0909	0.0829
1373	863	0	-0.3456	0.9384	0.1578	0.1235
1403	863	0	-0.2631	0.9648	0.2098	0.1721
1433	863	0	-0.2712	0.9625	0.2052	0.161
1463	863	0	-0.3552	0.9348	0.1816	0.1223
1493	863	0	-0.3671	0.9302	0.2247	0.1106
1523	863	0	-0.2958	0.9552	0.27	0.1211
1553	863	0	-0.218	0.9759	0.2667	0.1236
1583	863	0	-0.1891	0.982	0.221	0.1105
1613	863	0	-0.2769	0.9609	0.1675	0.1016
1643	863	0	-0.3936	0.9193	0.1358	0.1002
1673	863	0	-0.5916	0.8062	0.0779	0.0848
1703	863	0	-0.9666	0.2563	0.0796	0.0692
1733	863	0	-0.9938	0.1116	0.1198	0.0735
1763	863	0	-0.9546	0.2978	0.1217	0.0855
1793	863	0	-0.8184	0.5746	0.1346	0.0886
1823	863	0	-0.6921	0.7218	0.1469	0.0878
1853	863	0	-0.5391	0.8423	0.183	0.113
1883	863	0	-0.4866	0.8737	0.2654	0.183
1913	863	0	-0.5015	0.8651	0.3161	0.2417
1943	863	0	-0.5104	0.8599	0.3285	0.2415
23	893	0	-0.467	0.8843	0.1601	0.1333
53	893	0	-0.4816	0.8764	0.1606	0.1193
83	893	0	-0.4421	0.897	0.133	0.1067
113	893	0	-0.4079	0.913	0.0883	0.1283
143	893	0	-0.6553	0.7554	0.0642	0.1797
173	893	0	-0.7598	0.6501	0.0757	0.1921
203	893	0	-0.681	0.7323	0.081	0.1551
233	893	0	-0.4694	0.883	0.1163	0.1431
263	893	0	-0.3671	0.9302	0.1497	0.1619
293	893	0	-0.2555	0.9668	0.1698	0.1754
323	893	0	-0.1836	0.983	0.2162	0.1828
353	893	0	-0.2178	0.976	0.2205	0.1738
383	893	0	-0.2995	0.9541	0.1858	0.1435
413	893	0	-0.3252	0.9456	0.1656	0.1213
443	893	0	-0.3251	0.9457	0.1331	0.1035
473	893	0	-0.2824	0.9593	0.1238	0.102
503	893	0	-0.1758	0.9844	0.1968	0.1432
533	893	0	-0.1451	0.9894	0.2694	0.2204
563	893	0	-0.1825	0.9832	0.2729	0.2657
593	893	0	-0.3097	0.9508	0.1971	0.239
623	893	0	-0.466	0.8848	0.1375	0.2051
653	893	0	-0.423	0.9061	0.162	0.1872
683	893	0	-0.3568	0.9342	0.2034	0.1686
713	893	0	-0.241	0.9705	0.2071	0.1361
743	893	0	-0.0716	0.9974	0.3072	0.1144
773	893	0	-0.0203	0.9998	0.5793	0.1285
803	893	0	-0.0129	0.9999	0.7558	0.114
833	893	0	-0.0114	0.9999	0.8279	0.0512
863	893	0	-0.0112	0.9999	0.8508	0.0126
893	893	0	-0.011	0.9999	0.8076	0.0035
923	893	0	-0.009	1	0.8026	0.01
953	893	0	-0.0095	1	0.7787	0.0444
983	893	0	-0.0108	0.9999	0.7003	0.1146
1013	893	0	-0.0134	0.9999	0.5281	0.1483
1043	893	0	-0.0367	0.9993	0.2358	0.1138
1073	893	0	-0.9125	0.4091	0.0586	0.0832
1103	893	0	-0.9655	0.2603	0.132	0.0783
1133	893	0	-0.9547	0.2975	0.1084	0.0958
1163	893	0	-0.8224	0.5689	0.0659	0.1327
1193	893	0	-0.3912	0.9203	0.1397	0.1938
1223	893	0	-0.3332	0.9429	0.2144	0.2589
1253	893	0	-0.3479	0.9375	0.2041	0.2394
1283	893	0	-0.374	0.9274	0.1536	0.1479
1313	893	0	-0.5142	0.8577	0.0931	0.0855
1343	893	0	-0.7715	0.6363	0.0824	0.0684
1373	893	0	-0.5159	0.8567	0.1021	0.0831
1403	893	0	-0.3251	0.9457	0.1664	0.1073
1433	893	0	-0.3461	0.9382	0.1746	0.1029
1463	893	0	-0.4796	0.8775	0.154	0.0855
1493	893	0	-0.4816	0.8764	0.1819	0.0851
1523	893	0	-0.419	0.908	0.2034	0.0934
1553	893	0	-0.3905	0.9206	0.177	0.0926
1583	893	0	-0.4493	0.8934	0.1044	0.0851
1613	893	0	-0.6783	0.7348	0.0622	0.0814
1643	893	0	-0.816	0.578	0.0639	0.0799
1673	893	0	-0.9451	0.3268	0.0759	0.0708
1703	893	0	-0.9925	0.1225	0.1155	0.0631
1733	893	0	-0.9977	0.0671	0.1559	0.0706
1763	893	0	-0.987	0.161	0.1644	0.0804
1793	893	0	-0.9359	0.3522	0.1458	0.0769
1823	893	0	-0.8648	0.5021	0.1267	0.0707
1853	893	0	-0.72	0.694	0.1223	0.0837
1883	893	0	-0.5678	0.8232	0.1839	0.123
1913	893	0	-0.5608	0.828	0.2331	0.1541
1943	893	0	-0.5853	0.8108	0.2416	0.1539
23	923	0	-0.652	0.7582	0.109	0.0736
53	923	0	-0.6488	0.761	0.1175	0.067
83	923	0	-0.5557	0.8314	0.1072	0.063
113	923	0	-0.5101	0.8601	0.0765	0.0749
143	923	0	-0.7731	0.6342	0.0593	0.1004
173	923	0	-0.8679	0.4968	0.0697	0.1056
203	923	0	-0.8971	0.4418	0.075	0.0833
233	923	0	-0.7026	0.7116	0.0725	0.0778
263	923	0	-0.3856	0.9227	0.105	0.0946
293	923	0	-0.264	0.9645	0.1313	0.1003
323	923	0	-0.2612	0.9653	0.159	0.0956
353	923	0	-0.3642	0.9313	0.1553	0.0929
383	923	0	-0.4789	0.8779	0.1429	0.0927
413	923	0	-0.4683	0.8836	0.1478	0.098
443	923	0	-0.4556	0.8902	0.1312	0.0862
473	923	0	-0.4228	0.9062	0.1081	0.0702
503	923	0	-0.1879	0.9822	0.2189	0.0881
533	923	0	-0.124	0.9923	0.3544	0.1392
563	923	0	-0.1348	0.9909	0.3589	0.1639
593	923	0	-0.2418	0.9703	0.2394	0.1324
623	923	0	-0.4914	0.8709	0.1485	0.102
653	923	0	-0.4604	0.8877	0.1949	0.0992
683	923	0	-0.3541	0.9352	0.2609	0.1105
713	923	0	-0.2467	0.9691	0.2509	0.1015
743	923	0	-0.1144	0.9934	0.2754	0.0785
773	923	0	-0.0472	0.9989	0.5044	0.0742
803	923	0	-0.034	0.9994	0.704	0.0617
833	923	0	-0.0316	0.9995	0.7747	0.0278
863	923	0	-0.0356	0.9994	0.6946	0.0077
893	923	0	-0.0388	0.9992	0.3665	0.0033
923	923	0	-0.0106	-0.9999	0.5638	0.007
953	923	0	-0.0179	-0.9998	0.6873	0.0262
983	923	0	-0.0234	-0.9997	0.6064	0.0681
1013	923	0	-0.0413	-0.9991	0.3988	0.0943
1043	923	0	-0.1329	-0.9911	0.1093	0.0782
1073	923	0	-0.9984	0.0567	0.1296	0.0573
1103	923	0	-0.9878	0.1556	0.1954	0.0537
1133	923	0	-0.9833	0.1818	0.1668	0.0674
1163	923	0	-0.9763	0.2164	0.1099	0.0908
1193	923	0	-0.6487	0.761	0.0764	0.1159
1223	923	0	-0.4421	0.897	0.152	0.1362
1253	923	0	-0.4826	0.8759	0.1586	0.1233
1283	923	0	-0.5758	0.8176	0.1145	0.0838
1313	923	0	-0.8644	0.5028	0.0823	0.054
1343	923	0	-0.9803	0.1977	0.155	0.0406
1373	923	0	-0.971	0.239	0.1423	0.041
1403	923	0	-0.8142	0.5805	0.091	0.0479
1433	923	0	-0.7575	0.6528	0.1077	0.0479
1463	923	0	-0.8611	0.5084	0.1369	0.044
[truncated: 179,546 more rows]
