# Supplementary material for: Emergent Differential Organization of Airway Smooth Muscle Cells on Concave and Convex Tubular Surface
Source: Front Mol Biosci. 2021 Sep 28;8:717771. doi: 10.3389/fmolb.2021.717771 (PMC8505749; doi:10.3389/fmolb.2021.717771)
Supplement: Supplementary file 2 [file Table3.XLSX]

## Sheet: Figure1D
3h								24h
concave			flat	convex				concave			flat	convex
50um	100um	200um		200um	100um	50um		50um	100um	200um		200um	100um	50um
-57.171	-13.392	49.764	-44.454	76.853	10.981	-29.055		62	93	102	28	22	12	22
19.722	47.643	-57.265	-41.785	-77.125	23.703	-8.286		0	91	108	16	37	11	18
40.601	-32.661	-29.291	-64.592	-73.856	9.335	6.633		58	118	117	62	29	32	16
33.69	-21.801	58.465	-69.677	-76.651	9.293	15.362		102	109	127	-9	35	19	2
9.09	-31.608	-38.29	33.546	-4.927	27.058	37.999		73	104	108	63	30	37	12
-29.476	14.036	45.785	18.712	0	18.015	27.499		73	105	88	80	21	2	-9
80.538	67.166	-17.103	-35.049	-11.31	38.047	-60.489		108	98	84	66	30	26	23
-41.496	58.57	-48.289	-52.431	5.641	13.696	67.659		46	97	78	73	26	11	19
-29.427	39.428	-57.875	-30.343	-18.104	14.744	20.746		92	107	131	-1	32	36	15
-79.563	-67.094	26.841	36.431	22.736	11.802	-3.621		83	131	115	36	19	0	6
62.819	-82.875	60.255	-37.875	-1.79	18.754	1.507		99	111	105	88	22	57	15
21.801	66.695	71.313	-48.759	11.31	33.951	-41.186		71	99	99	78	4	-14	11
-23.385	-56.725	-73.142	-2.121	1.302	37.266	-28.768		73	108	18	13	35	10	10
0	41.309	-63.435	40.914	2.862	23.265	-9.728		122	115	108	-52	12	49	3
5.356	-34.249	-35.618	28.237	20.037	4.557	-2.726		81	98	77	-71	-1	-37	19
29.745	9.353	-52.125	-53.13	60.422	48.215	2.386		63	89	109	-80	25	53	9
-13.736	38.395	-68.806	-58.548	46.102	22.046	5.711		95	106	127	-32	33	53	26
-28.009	-26.996	59.036	-36.87	44.356	3.614	11.31		114	117	118	-26	25	-14	3
53.616	-18.104	-44.421	-32.229	-37.519	4.529	-2.182		112	107	107	61	35	51	11
57.095	-13.276	-29.745	-34.032	48.814	47.925	-6.992		110	102	97	87	39	-4	7
-2.49	-22.249	71.342	55.265	0	28.58	-29.358		113	87	96	71	29	59	20
58.671	51.009	-31.661	-43.877	48.013	23.543	-8.183		99	89	114	-27	31	-36	12
49.086	69.624	46.397	-34.037	41.424	-3.417	10.587		114	116	106	-71	19	-69	9
-37.776	-57.995	-52.306	58.772	29.659	15.255	19.699		87	87	79	91	30	46	14
16.858	56.31	28.25	21.209	-1.637	38.418	4.764		79	113	89	85	33	60	10
-28.301	37.333	64.134	26.288	38.741	44.132	-7.696		93	104	114	61	22	-12	7
-31.43	46.577	0	-6.789	19.44	33.573	0.674		113	99	89	-63	45	17	9
27.553	-26.162	80.91	-5.906	21.894	-3.614	23.962		58	96	77	-90	25	20	15
-27.35	8.616	42.325	29.745	8.297	-7.174	3.759		73	91	93	-27	38	9	6
-35.538	25.324	-12.339	0	20.127	0	15.376		123	96	122	47	32	16	4
83.66	-25.408	-38.928	31.9	14.534	1.029	-21.938		93	102	133	64	23	19	3
80.218	-35.331	-67.467	41.285	9.739	17.956	-4.17		48	94	95	-26	20	20	-5
13.392	71.792	-61.631	47.07	45	20.556	46.296		140	107	114	-54	29	19	4
61.26	-34.902	-36.87	-12.953	-12.7	4.022	60.018		80	90	109	-59	21	30	7
58.782	-12.529	50.421	-24.775	18.296	30.53	-60.642		112	103	118	-64	21	15	9
65.556	-38.66	69.55	-41.474	28.072	35.362	58.61		108	119	133	61	20	2	4
-81.87	-88.315	-31.43	-28.652	-11.725	12.68	-63.435		112	99	115	60	35	13	0
33.69	-65.943	-38.157	36.027	5.768	31.412	34.315		108	107	140	-61	32	5	3
-23.199	-62.301	-37.147	-31.159	30.101	-13.465	-11.004		58	105	98	-38	25	11	5
51.34	-46.909	-35.042	-32.645	15.452	5.711	-5.218		81	100	117	49	25	19	1
-55.713	-28.887	-29.055	29.023	5.44	4.343	-18.072		98	112	162	62	34	4	11
0	-22.416	-24.963	37.093	13.707	-6.459	-3.48		75	114	119	37	9	11	9
19.654	104.859	59.036	9.497	39.352	17.942	33.024		109	102	128	-7	21	13	5
-30.735	-40.4	41.878	-18.619	0	1.112	15.255		111	94	75	45	32	12	-2
-55.62	62.301	-21.501	-25.436	-9.256	-14.457	1.21		73	86	91	52	20	28	13
-44.31	56.821	-32.005	-26.841	-8.89	-31.827	0		79	107	113	-63	22	21	3
-72.646	16.477	56.041	-32.471	15.832	-2.291	41.055		120	104	92	67	15	18	1
-59.036	-45.83	-47.231	41.634	-27.81	33.166	-9.866		95	112	61	-32	31	19	15
20.323	59.381	30.964	10.968	-4.224	-15.893	-16.189		111	95	93	71	11	10	3
-38.157	33.085	-50.301	-37.376	15.471	-13.36	-20.323		96	95	117	-7	33	21	4
63.435	-25.436	19.385	42.93	0	10.305	-16.504		69	105	92	61	31	23	-2
-63.435	50.44	-61.449	-27.387	48.424	-13.285	-6.613		98	97	133	111	8	21	12
87.709	53.973	49.764	49.844	37.304	3.497	-13.134		98	106	109	51	30	25	3
-21.038	-60.018	-58.523	-52.317	36.87	26.175	9.019		83	104	76	68	23	19	10
38.66	-35.362	40.061	-38.62	31.817	0	0.996		124	104	104	-48	20	13	5
-59.036	-31.921	-25.463	45.441	20.815	7.339	-3.281		138	130	73	-49	8	27	11
0	42.064	52.595	-38.611	35.256	47.925	5.964		114	112	54	75	30	9	4
27.597	-46.975	-34.439	53.059	31.504	20.758	4.946		151	103	105	74	14	25	2
13.627	-45	50.332	-9.401	26.194	-3.814	-17.796		146	104	107	121	16	8	8
-24.905	0	42.93	28.325	23.575	-1.386	-14.421		120	101	143	85	14	13	3
35.838	17.819	-47.793	-29.798	29.097	5.343	-6.573		118	98	120	-41	-8	17	-2
-8.13	51.34	32.428	-29.798	37.983	7.684	34.992		120	87	107	78	18	17	12
36.87	-24.624	-46.469	-55.67	33.096	55.67	11.004		122	93	151	-41	21	23	11
10.784	15.709	-14.036	-63.134	-15.154	0	5.739		145	95	143	62	12	-16	20
-9.689	14.25	-32.307	-55.67	-4.505	21.038	10.008		141	104	93	-72	26	12	4
-29.745	12.011	-50.458	0.585	12.212	0	2.654		106	87	117	-71	21	13	13
35.538	26.2	-63.13	39.094	-7.331	-20.963	38.853		144	75	131	63	24	-13	3
68.199	-14.036	-37.828	73.113	-11.07	0	12.308		128	92	114	-48	13	23	7
-36.87	-3.302	52.595	-4.677	-8.466	-10.125	-6.203		112	115	72	65	24	17	14
-40.815	-29.745	-54.752	32.876	-11.86	39.508	-22.932		98	83	117	-57	3	10	0
53.973	-30.872	-45	-14.172	-17.761	-46.123	-18.34		102	108	121	40	31	17	5
-16.991	-23.575	-37.405	-23.962	-12.565	27.004	-13.941		126	100	95	73	21	18	10
36.529	-44.454	-39.094	37.216	-28.195	17.953	-37.381		119	101	108	-42	24	17	11
2.121	53.427	-5.947	48.576	-29.588	25.367	6.096		104	92	88	71	27	25	1
15.255	18.8	34.479	30.53	-16.189	18.146	2.603		69	117	96	70	15	15	10
-32.276	33.294	43.755	23.385	-24.837	-15.255	16.39		79	104	129	75	19	11	15
-43.264	-50.194	29.745	10.972	-20.556	0	-17.354		105	89	89	-61	16	15	9
25.463	-32.699	-54.638	-41.808	-21.15	10.871	11.65		127	89	52	97	15	22	6
-19.29	51.789	49.485	-42.161	-17.403	37.942	-31.701		121	92	52	78	13	-2	4
45	90.971	-40.101	33.97	38.1	-33.408	1.79		97	112	77	36	21	17	5
52.125	-84.428	55.008	31.535	19.855	-51.234	-40.914		109	96	116	-23	18	5	9
25.866	59.199	-67.38	21.454	-14.534	-88.264	-13.046		112	113	108	-79	28	16	-3
62.103	-44.091	12.225	-25.877	28.379	-31.159	28.474		112	111	97	-70	21	9	5
21.251	-34.919	-5.194	-12.758	3.128	30.964	2.386		118	110	120	-80	24	23	13
-21.501	27.824	-58.261	-19.864	-12.779	-0.934	4.532		72	103	118	-88	9	16	3
-45	-21.251	-22.348	-37.266	32.518	26.966	10.685		103	96	106	-37	26	10	2
30.466	-34.624	-49.167	-32.171	61.928	-17.496	10.574		114	123	75	-32	18	21	1
-26.565	-25.866	72.121	-18.699	54.917	25.665	-33.207		101	95	108	-73	18	16	15
29.358	-48.24	63.905	-17.312	64.398	16.88	-0.868		90	89	127	-103	25	21	4
-43.025	-37.117	-44.433	52.381	90	28.54	0		115	111	111	-115	29	24	3
19.179	-53.673	57.653	-24.146	43.807	13.293	12.858		94	89	111	-42	-4	16	10
-21.801	-38.157	-77.367	-12.184	50.072	-15.136	17.86		84	103	121	-31	31	2	4
-40.815	56.725	67.443	48.945	13.513	18.768	78.69		72	100	103	39	14	11	6
-30.141	46.909	61.783	30.324	20.947	17.632	1.123		62	103	122	66	20	29	12
29.982	23.962	68.962	-28.142	73.496	24.963	-12.529		132	107	116	80	34	14	5
65.433	-56.611	-17.784	30.466	50.572	42.754	-26.787		117	106	120	-60	22	10	25
48.814	41.424	67.38	-22.032	-28.191	6.875	-1.169		122	108	87	-51	18	26	7
-26.565	15.524	-54.09	-10.539	-39.314	-15.033	0.735		125	106	97	66	19	14	16
-36.254	1.102	90	38.047	-18.616	-11.908	27.759		108	64	108	-41	48	17	24
27.408	11.31	-62.447	-28.652	30.114	12.642	-1.517		105	105	114	7	-79	12	-11
-27.031	32.55	-58.109	45.939	62.354	14.769	-30.069		122	85	134	57	43	3	8
-52.125	-70.017	-74.932	26.565	27.646	-30.343	6.009		128	104	117	-65	38	25	14
-29.745	50.194	81.703	-39.327	50.988	-13.196	24.775		129	108	103	-40	39	8	16
-16.26	-39.806	63.138	-33.854	33.533	19.179	18.435		106	99	123	80	51	8	-4
78.111	73.009	-63.048	-10.587	-40.236	21.173	10.273		125	103	123	76	31	29	18
67.38	-53.924	-25.71	54.507	-85.073	35.484	23.121		129	95	104	-60	45	6	11
81.87	-46.809	17.526	-5.925	-77.542	-2.995	-6.892		108	103	119	-58	44	13	16
-19.983	-67.834	-36.384	44.653	-63.997	13.443	-18.566		96	104	116	58	31	-16	18
-37.304	-57.693	-41.634	-37.174	75.665	25.221	0		123	107	123	54	34	18	17
36.87	-1.975	-45.474	51.73	-35.134	22.463	13.163		116	91	116	-37	38	26	12
-33.69	58.891	-58.643	-48.636	31.608	-7.898	0		116	102	104	-34	27	21	25
-52.595	-10.305	66.038	35.665	19.983	24.02	0.47		99	97	114	66	38	27	9
57.265	59.036	-42.022	-17.819	24.723	18.108	-11.094		110	97	122	-62	13	15	27
-25.017	14.931	132.274	22.571	6.17	8.828	-6.566		109	106	110	63	33	27	21
48.18	-31.373	-38.367	26.73	9.879	17.85	0		86	75	105	-67	16	32	25
45	-21.801	68.051	-18.553	14.036	11.768	0		105	101	106	74	21	25	13
-34.509	32.619	108.435	33.768	10.719	-20.556	-29.055		103	97	120	-65	40	16	15
38.66	48.013	126.293	-14.931	-20.872	-7.812	-38.853		116	81	114	-38	49	17	1
-18.435	-37.569	131.186	40.45	-23.512	35.64	-24.057		102	116	111	25	40	8	14
43.603	-8.13	112.694	27.121	-24.775	12.714	5.711		108	94	103	-43	29	16	11
-19.179	-48.094	32.471	-11.201	-2.246	41.496	7.4		95	105	99	-50	53	23	8
18.435	-45.881	-34.216	-7.874	-32.448	21.089	5.156		86	87	121	-38	41	23	3
24.905	-45	-38.66	17.136	-25.181	25.71	31.43		108	96	116	58	38	9	12
49.185	64.885	43.363	-15.826	-19.44	0	-26.565		106	122	121	44	35	20	8
-33.341	-48.366	35.049	-11.107	-22.652	28.443	-3.053		102	120	106	67	35	20	9
-42.58	-32.905	-52.125	46.637	-38.774	-1.927	-3.721		128	119	102	55	22	22	8
-53.842	-63.435	-50.268	-17.382	10.028	18.153	5.845		124	118	116	59	42	27	17
46.469	-11.659	62.425	49.764	15.945	-3.302	-21.161		126	80	115	-53	30	1	12
-14.621	-19.026	-32.367	-38.66	-15.505	-3.302	-19.537		102	95	77	-54	7	10	13
-25.741	-8.881	-19.654	22.514	-28.926	-7.125	2.106		118	118	87	73	5	27	12
82.569	24.179	26.065	-61.087	-26.036	28.575	9.811		119	101	79	-50	17	21	13
79.114	9.31	-30.256	-60.495	-19.654	-0.324	19.081		122	113	117	80	27	20	12
57.995	12.095	-39.806	-24.944	36.158	26.901	-16.26		115	95	98	-41	25	15	10
62.526	-57.529	-13.392	49.399	14.323	0	-16.082		139	81	109	29	24	32	14
-55.784	81.634	0	63.435	4.708	26.136	-15.489		124	112	88	54	21	16	13
-65.695	56.31	-24.538	13.241	0.269	22.834	-9.211		131	93	91	58	31	37	10
-45	-42.709	-42.436	-3.633	-7.221	18.435	19.148		107	84	118	-37	28	15	17
-30.069	-42.709	-30.303	-27.518	4.131	41.082	21.595		117	105	113	-66	15	30	18
37.875	-49.236	-60.843	66.552	3.576	-7.709	0		115	111	108	-67	-70	17	11
58.241	56.821	-40.292	49.899	-10.66	19.832	-7.568		113	115	96	-103	42	18	11
59.589	-71.175	-75.793	-45	-7.696	24.513	3.576		115	122	80	-31	40	25	10
-46.081	-64.323	-40.462	24.775	-23.268	-17.063	37.235		114	108	112	-28	-1	25	10
-48.013	79.439	47.291	51.927	22.77	43.898	-15.11		128	113	87	55	37	5	15
48.18	2.793	-32.381	-36.87	13.941	37.999	-16.22		124	96	93	136	70	32	13
-47.49	-17.745	46.685	-29.421	20.556	-6.71	15.819		131	103	122	159	28	10	23
62.447	20.136	86.236	28.101	3.117	-17.684	-5.356		109	129	112	-179	30	26	14
-51.953	-42.436	61.314	61.189	-2.705	0	-7.97		124	92	90	-153	-79	6	30
57.724	0	56.31	52.125	16.626	-19.44	0.699		125	75	107	-150	33	20	8
-58.241	60.101	44.64	-28.507	-2.442	18.642	25.463		96	118	126	-131	28	20	12
52.306	-64.699	35.87	43.625	14.845	44.502	87.23		108	112	105	-109	23	24	2
-34.287	-34.16	61.699	-14.444	45.339	44.409	-67.38		113	95	87	-105	-16	8	19
46.548	30.256	70.308	28.237	-30.069	-43.877	42.769		105	78	113	-139	1	34	12
-57.995	-30.801	55.62	43.315	21.114	14.036	-8.13		120	113	116	-161	38	22	18
50.906	-40.314	15.945	26.684	12.529	14.697	-8.13		114	103	123	176	46	16	18
91.591	19.026	63.435	31.405	-26.003	10.62	0		102	99	85	157	28	0	6
71.966	23.629	-50.194	3.576	57.095	28.867	7.306		96	93	114	125	10	35	13
74.291	-80.134	37.439	31.866	19.654	41.1	8.881		107	93	127	111	20	24	16
-74.358	37.569	64.747	41.589	80.028	-12.308	-2.121		93	112	119	134	10	23	0
-90	-49.899	-38.811	-20.511	-67.087	-7.431	27.072		110	92	109	166	31	18	16
73.61	16.091	9.019	3.111	20.095	5.042	9.23		106	101	103	-162	45	15	18
59.3	-59.3	66.705	4.236	-10.214	15.945	-8.188		115	91	58	-137	50	9	11
-54.462	10.954	-33.896	0.735	2.726	-49.844	-15.35		72	103	91	-104	20	38	12
53.13	-46.736	-41.112	-90	26.966	10.739	-10.911		98	112	110	-105	17	5	6
-59.349	-64.093	-52.696	-68.33	9.142	-7.853	11.634		109	103	123	-116	1	24	5
77.471	-61.607	-39.5	-75.45	6.892	12.265	-3.644		123	103	84	-157	34	11	7
-42.709	42.51	-40.05	-75.124	11.121	2.643	7.779		129	128	87	-174	39	0	22
72.646	-72.216	46.169	87.474	41.139	-7.722	-3.215		119	113	126	-179	29	33	0
-53.13	21.161	70.56	81.87	6.782	34.232	15.555		72	110	91	174	32	19	15
90	-64.722	70.56	77.873	8.997	-27.597	-17.103		129	117	87	155	21	5	15
77.735	-7.853	-52.943	-67.469	61.091	12.095	-4.362		110	112	107	121	-2	19	2
61.821	-15.173	-53.858	-86.677	36.098	10.886	-3.225		107	96	102	96	18	14	17
-63.435	-86.424	60.479	-67.109	25.88	40.986	-3.225		103	117	143	167	29	16	13
73.072	17.103	33.959	-90	-15.046	3.18	-20.61		94	101	94	-175	19	20	13
-37.569	-59.676	-39.428	82.875	21.251	-19.817	-9.765		112	96	93	82	19	11	17
30.379	-3.434	57.995	-12.995	38.928	46.123	-14.759		118	101	121	57	39	19	0
-29.745	-42.879	75.256	-28.179	47.121	39.685	23.429		117	95	125	12	15	10	12
45	-10.176	-55.376	46.848	5.659	-16.074	17.676		90	99	107	-7	23	11	2
33.69	58.523	-33.845	-52.869	-22.249	14.647	0		125	102	103	-44	2	0	11
-45	1.332	45.324	-58.219	-8.326	7.461	-11.821		126	97	118	-81	41	14	9
31.264	49.95	18.677	-69.864	21.209	5.664	-15.141		112	84	130	-85	38	16	7
40.711	61.294	35.882	-95.194	-8.213	60.173	-26.03		115	94	106	-33	33	45	11
45	-7.125	17.969	-69.864	-23.199	1.023	-12.995		100	101	94	-10	25	21	10
53.842	84.685	59.133	-81.439	15.479	45.39	-55.84		105	115	110	20	36	25	0
82.875	30.964	68.575	-76.645	25.145	15.611	19.983		94	83	105	62	30	17	15
-48.366	-63.435	92.045	99.363	65.833	1.909	-3.111		99	79	108	68	19	12	4
-32.276	81.87	79.579	86.689	3.231	-18.199	0		109	85	108	0	19	10	9
-64.359	60.945	41.021	83.241	-24.128	-7.125	-3.752		113	116	120	24	22	18	-2
-65.225	-38.766	-59.931	-83.267	70.641	-14.207	0.343		86	88	107	-36	34	25	14
-62.526	-101.31	-42.274	63.435	52.496	19.44	17.65		109	68	108	0	35	14	2
38.047	35.838	-43.586	-61.535	62.978	-16.015	10.008		137	64	107	-72	26	9	7
82.875	64.179	-51.34	60.619	0	15.739	5.417		85	107	96	80	25	9	20
61.699	34.046	-56.821	-54.246	-26.295	-18.435	-23.356		94	106	107	-54	17	16	2
-64.44	41.424	-29.275	55.784	8.13	-31.43	-32.005		111	103	119	69	24	22	4
-52.651	63.072	47.49	40.365	14.184	-9.162	2.936		111	124	108	-62	38	22	13
52.125	44.409	-45.451	-16.928	30.466	21.967	14.381		103	148	101	-74	24	19	16
-46.081	-43.479	46.005	-51.033	-18.925	16.666	26.565		130	135	107	-80	34	21	7
57.529	-71.94	-57.482	-32.067	22.62	7.417	-5.398		119	107	114	56	29	18	6
47.386	-63.435	52.125	-8.616	-11.31	-41.82	12.711		112	103	107	77	16	2	-2
-35.311	-46.591	-50.128	8.366	18.435	-13.416	-17.835		87	94	105	59	7	19	22
63.435	-72.255	-40.892	-49.814	-18.083	7.496	13.213		102	109	93	56	11	22	1
-51.072	-96.34	-52.679	32.05	43.727	-14.642	0.909		122	116	113	51	2	24	26
57.848	40.566	51.044	-39.369	-64.592	-7.853	0		98	111	109	51	24	10	13
-40.365	-70.463	-41.139	-32.005	83.118	14.036	5.377		117	113	109	15	40	40	19
53.616	74.291	-31.195	-49.028	13.158	-25.463	2.121		117	118	107	16	6	13	0
78.69	-40.503	-8.227	-30.256	35.096	-17.103	-15.611		93	101	114	-19	40	17	12
64.885	37.794	-11.31	9.162	23.295	0	-1.343		48	93	104	-20	22	25	12
-38.418	58.841	60.086	1.591	35.054	27.719	28.142		130	86	106	-3	38	17	21
-22.932	-21.801	-37.367	0	28.443	40.696	6.219		90	92	105	35	8	12	19
45	-42.138	67.166	40.696	0	13.736	-16.044		107	70	102	-18	31	14	15
-21.595	-57.144	-53.584	-48.27	19.481	-20.113	16.79		114	104	108	-28	12	14	8
-42.797	69.677	41.186	-55.597	12.144	16.46	-42.51		128	115	99	-31	36	12	11
-42.797	-74.055	-32.574	-73.664	38.577	-21.666	28.364		109	115	80	-36	16	16	5
42.397	-46.701	40.03	-59.265	11.889	-60.255	45		133	117	93	-41	37	20	8
-45	-77.969	-23.499	35.707	16.343	-37.816	19.654		133	99	104	-38	10	19	4
39.611	-75.069	47.045	-71.301	18.497	-49.865	-15.871		121	82	98	-14	38	20	6
-26.565	-85.601	-30.069	-76.135	47.62	37.405	-30.635		76	90	106	-20	23	18	16
1.548	-64.855	73.496	-75.964	36.027	32.949	-42.614		46	86	104	33	24	26	13
22.782	-120.964	-62.819	-43.506	1.718	22.62	-16.172		113	104	113	62	-65	16	7
25.821	-104.036	84.56	61.579	57.6	6.613	81.87		107	119	107	78	56	23	19
-12.758	-38.48	77.125	55.138	65.072	24.624	-3.478		61	112	132	91	39	19	10
-17.928	71.565	-57.232	46.273	14.257	-5.56	-27.112		146	71	107	91	-30	14	11
30.256	93.18	56.056	-33.69	5.711	-22.218	15.116		125	88	28	83	33	17	14
-6.789	-45.764	-53.653	-13.109	23.35	0	-20.956		102	105	95	69	64	16	14
-24.228	46.397	52.237	-14.311	57.894	-3.633	27.646		37	104	95	89	34	16	19
-27.759	-59.49	-36.209	-40.649	11.249	-38.157	15.945		132	137	132	90	29	17	17
-4.399	43.479	57.918	9.819	31.64	-27.474	0		108	109	111	98	38	14	15
12.265	-36.607	-40.684	8.746	-11.497	-19.983	0		113	106	155	-106	34	13	12
-9.819	80.538	-25.796	53.13	-27.368	1.343	53.881		104	97	85	-63	26	19	7
2.045	-62.85	-48.145	-46.169	35.272	49.086	47.521		95	79	91	-48	25	17	1
20.807	70.821	-56.842	-53.344	47.878	75.141	-4.806		118	94	39	-99	30	19	12
28.393	-56.929	-76.35	27.408	-42.905	50.964	-21.609		110	115	113	-98	16	15	15
-27.121	74.539	48.814	-10.701	62.049	-7.125	25.602		65	106	88	-105	16	14	16
-32.619	-50.793	85.84	-44.569	15.945	-7.052	23.443		106	108	114	-79	23	13	16
-38.66	62.526	65.225	43.363	9.762	-32.067	15.774		119	117	107	-43	18	17	31
29.745	-62.949	29.982	1.614	-10.954	-28.511	-18.933		115	95	115	36	29	18	21
-31.608	83.454	45	-48.483	14.534	33.69	-14.036		96	93	111	72	33	17	0
-1.364	70.017	42.709	57.789	29.197	-25.463	16.46		123	116	116	46	29	10	11
-34.695	-41.082	24.656	-48.366	12.063	2.403	-13.173		110	114	100	68	42	27	5
-32.32	28.909	46.637	59.036	-29.376	31.39	-6.582		119	91	114	67	43	12	22
-28.887	-27.35	59.162	-45.785	43.603	3.094	0		111	131	126	-67	32	13	11
-25.408	21.631	58.799	39.188	55.871	18.435	28.768		96	91	141	-89	44	16	10
35.395	65.614	62.176	48.071	65.833	-27.801	14.859		112	108	105	-112	33	15	8
27.997	-51.009	-23.552	51.491	80.272	72.181	8.596		113	79	128	-73	31	17	4
-6.34	72.474	-26.761	64.398	-38.191	-63.905	-13.241		131	102	142	-59	39	9	16
34.114	-84.289	-37.011	-53.842	55.561	16.966	-30.763		116	115	146	-116	52	21	10
-13.671	62.354	32.661	-52.334	72.536	-46.848	24.228		105	125	98	98	29	21	19
32.125	-69.228	-34.824	-38.29	46.095	1.569	-22.681		110	109	118	97	30	22	20
-18.435	62.949	-20.709	64.33	-2.651	34.509	38.928		103	108	133	81	28	25	9
29.249	-61.232	24.842	55.713	34.077	23.025	-3.302		101	107	143	88	33	3	-4
-19.747	66.666	-17.103	-29.745	52.177	61.699	-14.167		105	111	124	82	22	20	2
34.695	-61.699	45	-51.34	29.887	45	29.31		120	107	96	63	39	15	18
-29.745	59.199	-52.125	-59.84	29.887	14.036	-19.799		111	119	125	105	27	17	2
9.462	-46.736	14.995	62.554	20.247	4.378	-38.967		116	107	133	93	28	17	9
28.61	52.958	-31.866	-55.561	15.836	-29.134	-5.711		120	115	110	78	26	8	4
33.977	-68.199	-46.637	-50.389	8.811	-37.493	13.815		143	77	137	82	20	27	4
51.546	67.011	-54.462	61.454	50.301	13.799	-10.62		127	117	132	90	14	14	20
31.88	-47.49	54.293	-34.077	14.662	3.225	-24.981		135	67	122	90	20	15	8
37.367	51.687	60.751	64.832	-3.366	12.095	54.744		139	96	127	-80	34	18	8
41.73	-49.185	-45.785	-19.179	3.158	29.859	12.995		119	63	120	-92	15	15	-43
46.005	69.905	-49.343	54.043	17.459	65.225	-18.616		134	117	91	-73	40	17	21
21.251	-82.235	-54.638	82.34	8.531	28.887	-4.817		125	110	125	-49	24	23	18
39.898	66.105	-55.008	82.304	24.102	-31.195	6.34		125	103	124	-11	2	13	16
14.036	-69.806	57.653	-77.574	23.962	22.306	15.505		132	109	118	57	22	19	-1
-33.486	53.13	50.755	78.503	30.964	-11.703	4.853		140	104	133	86	52	19	22
-27.979	-34.019	54.211	-48.106	59.115	12.995	22.762		144	112	142	-65	32	15	34
-24.362	77.242	-37.073	71.075	48.262	14.421	-23.749		38	114	116	-75	23	12	4
-28.926	-43.958	-54.293	75.018	65.344	15.803	-25.741		156	103	116	-70	33	18	13
35.538	45.881	-53.276	90	66.038	-8.746	24.905		93	104	84	-57	30	27	21
-30.964	-39.806	-93.991	-59.589	72.255	28.673	-23.829		120	109	128	-54	22	15	13
-37.875	53.13	-98.326	68.199	36.983	58.299	31.088		137	83	127	-78	24	18	18
-19.767	-58.57	-47.406	87.754	61.805	49.686	14.76		149	108	128	-83	32	17	19
-27.44	-55.739	-60.362	61.434	32.829	35.754	4.485		126	114	128	-117	34	20	15
-51.52	80.538	-66.644	-60.124	54.597	24.376	-12.572		139	104	110	-30	21	13	15
19.799	-21.644	-38.956	68.199	50.528	-38.928	14.036		148	104	113	31	30	13	11
-47.121	43.603	-29.876	68.654	43.21	8.13	13.885		133	84	118	13	32	0	9
-33.69	-41.82	32.32	-43.264	31.891	9.039	-32.005		135	109	113	33	24	29	13
-19.179	48.366	-30.847	-74.055	38.249	22.036	6.911		92	103	122	4	24	20	9
21.666	-39.806	36.254	74.659	50.988	56.611	-20.854		48	112	116	-10	36	11	-2
24.228	47.726	70.128	-64.113	35.096	-20.556	-23.259		66	74	122	-49	30	21	7
1.848	-45	59.036	65.376	13.829	21.337	18.153		123	103	108	22	24	13	13
-36.87	48.013	-58.57	-64.799	40.649	35.417	-31.562		131	113	100	-46	25	16	19
-25.741	-32.574	-26.928	-65.158	28.134	13.57	25.56		129	81	110	-49	27	16	3
-8.746	-52.595	59.744	74.493	48.504	12.095	-27.324		70	106	101	32	43	12	-3
-41.82	-26.2	-52.624	-57.031	23.295	42.184	29.982		139	114	93	-39	31	22	23
-32.856	-17.691	-23.199	67.85	27.188	-56.929	-14.125		115	102	89	31	33	26	9
-28.496	-39.806	21.801	-54.395	11.842	-71.241	53.13		95	117	111	-47	38	16	6
-22.38	-14.647	-51.34	57.995	34.535	38.66	56.31		122	92	104	5	43	19	5
-27.897	67.38	35.538	-23.629	1.668	-27.255	-20.758		115	108	126	-59	27	14	14
-14.931	45	-8.852	73.899	30.431	-28.811	31.329		103	108	105	-87	30	15	14
-27.646	-36.656	-38.096	74.624	35.587	42.184	-22.056		131	82	96	-93	30	21	9
41.424	-66.038	-56.592	85.885	4.16	-10.437	20.556		121	94	121	-48	28	2	0
-45	-57.2	-73.113	-62.266	10.305	29.638	26.131		122	116	101	-7	25	9	14
-49.821	61.032	-66.644	82.104	0.36	-41.496	7.431		124	75	121	30	15	25	11
-41.76	-60.573	56.634	-63.184	34.636	38.234	31.827		143	109	108	37	25	15	0
-46.219	-29.358	57.131	92.161	27.933	-15.811	-10.345		58	75	91	97	88	15	6
27.759	-31.39	-44.384	-64.156	34.177	-12.043	-8.616		131	99	116	54	-89	21	9
-23.629	3.18	54.926	88.807	3.352	20.256	-26.792		146	101	101	66	31	15	11
-50.042	-33.44	-39.174	69.708	42.94	9.599	-25.514		142	99	124	55	29	29	-2
-68.962	20.266	54.36	-76.931	0	21.413	11.165		111	100	106	-61	23	12	15
-13.903	57.381	-30.256	-58.861	14.149	-35.362	3.604		125	114	90	-79	50	24	1

## Sheet: Figure3F
Concave	Flat	Convex
33.815	85.462	-55.561
53.616	84.56	-62.85
65.596	88.21	-62.85
82.278	88.21	-76.578
86.279	-87.299	-76.578
79.611	-86.76	-69.444
83.918	-76.103	36.973
89.076	-73.244	41.042
83.506	-81.254	45.707
82.067	-67.286	30.561
75.964	-53.13	30.561
82.342	-55.763	44.356
88.182	-66.721	44.356
89.545	-48.257	28.915
84.015	-46.444	34.359
85.849	-65.913	39.56
78.419	-51.546	49.399
74.501	-52.352	52.75
83.709	-10.46	61.314
75.964	-33.69	64.274
72.591	-34.077	35.77
55.054	-17.928	8.207
66.541	-44.029	24.487
69.677	-11.689	38.313
75.727	56.821	62.879
79.261	21.801	76.866
77.735	34.756	81.158
72.031	43.025	18.605
79.909	43.409	-1.169
83.817	80.38	-28.566
79.739	67.521	-0.597
72.708	82.235	24.305
61.477	85.795	38.246
17.354	59.49	15.593
-30.7	78.996	11.921
-55.905	88.472	37.104
-67.659	61.821	49.145
-73.229	7.352	30.579
-80.293	47.49	23.273
-74.055	46.245	44.17
-78.288	26.565	47.968
-84.161	52.253	27.474
-84.864	32.593	21.251
-90	-19.179	15.945
-88.781	-29.275	28.482
-88.781	-31.608	40.014
-82.126	-6.254	46.591
-79.749	-41.634	17.554
-70.017	-28.179	22.109
-76.264	-18.997	26.075
-79.38	-53.13	15.388
-84.958	-63.768	10.305
-86.634	-70.145	26.328
-85.426	-70.396	37.504
-81.158	-58.349	40.833
-74.249	-81.203	27.269
-83.019	-85.962	27.951
-86.634	-75.324	37.073
-88.898	-54.224	36.666
-79.808	-54.162	24.955
-77.32	-74.476	33.247
-72.553	-46.444	37.284
-56.547	-12.529	27.734
-60.461	-0.796	27.734
-78.35	-19.855	37.284
-88.919	-7.907	38.333
-90	1.591	22.58
-71.333	-17.969	23.749
-70.396	10.713	32.391
-64.799	41.878	32.829
-78.35	49.927	33.986
-86.934	32.869	30.669
-81.06	61.449	23.499
-74.554	43.363	18.435
-53.531	51.34	29.867
-59.967	54.028	33.69
-79.114	27.35	22.736
-82.937	36.87	13.438
-87.553	47.779	24.319
-90.955	50.648	34.912
-84.987	72.387	25.769
-78.69	83.191	6.582
-71.768	88.363	11.75
-67.433	72.646	14.359
-83.136	81.511	29.745
-77.905	66.218	38.309
-64.44	79.216	37.427
-55.244	51.34	16.361
-77.347	73.379	22.166
-78.906	79.479	29.745
-80.803	47.951	30.801
-86.934	39.588	18.587
-86.934	39.588	23.136
90	-36.158	30.725
83.157	-59.3	33.299
84.71	-64.113	29.1
86.055	-52.253	14.931
79.875	-63.435	6.633
85.389	-56.505	14.257
86.367	-55.561	24.444

## Sheet: Figure4A
Proliferation Rate
concave			flat	convex
50um	100um	200um		200um	100um	50um
1.44723	1.12105	0.992685	1	1.00104	1.09032	1.09822
1.71444	1.43304	1.09702	1	0.995259	1.30895	1.05843
1.55224	1.23552	1.49627	1	1.25075	1.16701	1.81468

## Sheet: Figure4B
Migration Rate
Concave			flat	Convex
50um	100um	200um		200um	100um	50um
2.036	1.568	1.516	1	1.236	0.842	1.536
1.923	1.423	1.134	1	0.768	0.703	1.208
1.591	1.206	0.952	1	0.816	0.658	1.113

## Sheet: Figure4D
Gene Expression (2^-△△CT)
α-SMA			calponin			SM-MHC
Concave 100um	Flat	Convex 100um	Concave 100um	Flat	Convex 100um	Concave 100um	Flat	Convex 100um
1.05274	1	0.78499	0.555781	1	0.525355	0.0709939	1	0.470588
0.939148	1	0.661258	0.647059	1	0.476673	0.178499	1	0.421907
0.701826	1	0.622718	0.503043	1	0.423935	0.0344828	1	0.308316
